# Supplementary material for: Real-time denoising enables high-sensitivity fluorescence time-lapse imaging beyond the shot-noise limit
Source: Nat Biotechnol. 2022 Sep 26;41(2):282–92. doi: 10.1038/s41587-022-01450-8 (PMC9931589; doi:10.1038/s41587-022-01450-8)
Supplement: Source Data Fig. 2 — Statistical source data. [file 41587_2022_1450_MOESM13_ESM.xlsx]

## Sheet: Fig.2b-Mouse spine
XY		YT		XT			Comments
0.176097	1	0.146181	1	0.16807	1		1: Raw data
0.184385	1	0.127854	1	0.236378	1		2: DeepCAD-RT denoised
0.188483	1	0.10926	1	0.208579	1
0.21497	1	0.138217	1	0.192608	1
0.212396	1	0.162604	1	0.19045	1
0.194465	1	0.13071	1	0.186607	1
0.210317	1	0.0961596	1	0.181266	1
0.217541	1	0.0961453	1	0.176243	1
0.200293	1	0.100992	1	0.181505	1
0.200933	1	0.134676	1	0.187329	1
0.199272	1	0.202015	1	0.189098	1
0.190021	1	0.236645	1	0.194918	1
0.194213	1	0.202703	1	0.219751	1
0.189734	1	0.153844	1	0.232309	1
0.18408	1	0.143405	1	0.205542	1
0.17701	1	0.154757	1	0.17971	1
0.179206	1	0.162405	1	0.161441	1
0.156185	1	0.16181	1	0.168596	1
0.158027	1	0.183525	1	0.207043	1
0.137772	1	0.239239	1	0.211612	1
0.132657	1	0.304482	1	0.199791	1
0.128584	1	0.261547	1	0.199672	1
0.11984	1	0.193535	1	0.174874	1
0.114498	1	0.176893	1	0.169155	1
0.105439	1	0.166723	1	0.168792	1
0.102582	1	0.153001	1	0.182545	1
0.106469	1	0.157509	1	0.198192	1
0.0987112	1	0.179025	1	0.209261	1
0.0946335	1	0.194706	1	0.201882	1
0.0964248	1	0.183964	1	0.178861	1
0.10542	1	0.154028	1	0.209942	1
0.104452	1	0.130079	1	0.248039	1
0.102897	1	0.122941	1	0.198417	1
0.119282	1	0.118037	1	0.145119	1
0.120785	1	0.115238	1	0.130267	1
0.125995	1	0.118913	1	0.140907	1
0.143193	1	0.122075	1	0.127128	1
0.168788	1	0.113006	1	0.131221	1
0.165057	1	0.107273	1	0.178181	1
0.15486	1	0.107536	1	0.206663	1
0.165858	1	0.116416	1	0.181624	1
0.169066	1	0.124416	1	0.183584	1
0.175003	1	0.129508	1	0.238356	1
0.160507	1	0.125735	1	0.233763	1
0.16103	1	0.122357	1	0.18157	1
0.166223	1	0.129276	1	0.152095	1
0.167459	1	0.145193	1	0.169313	1
0.159219	1	0.151419	1	0.198434	1
0.178865	1	0.139504	1	0.197104	1
0.150243	1	0.131263	1	0.191567	1
0.144846	1	0.13553	1	0.189763	1
0.137896	1	0.150388	1	0.176273	1
0.13969	1	0.166556	1	0.155303	1
0.147927	1	0.172395	1	0.153774	1
0.146457	1	0.162292	1	0.168499	1
0.159771	1	0.168411	1	0.15516	1
0.169641	1	0.175269	1	0.127867	1
0.168744	1	0.161919	1	0.122691	1
0.201922	1	0.145879	1	0.127694	1
0.21304	1	0.141565	1	0.114618	1
0.234371	1	0.130754	1	0.111365	1
0.216867	1	0.122926	1	0.129305	1
0.213153	1	0.129607	1	0.128832	1
0.189892	1	0.149279	1	0.12433	1
0.187707	1	0.160115	1	0.140908	1
0.176561	1	0.150341	1	0.131463	1
0.184554	1	0.141421	1	0.120783	1
0.16905	1	0.136585	1	0.104216	1
0.182867	1	0.132316	1	0.111341	1
0.175426	1	0.132853	1	0.127257	1
0.169599	1	0.135575	1	0.138169	1
0.181352	1	0.14782	1	0.151875	1
0.186841	1	0.151863	1	0.144931	1
0.187345	1	0.163345	1	0.127426	1
0.197267	1	0.161643	1	0.135332	1
0.185436	1	0.131444	1	0.154729	1
0.164749	1	0.122826	1	0.160459	1
0.174602	1	0.130924	1	0.177631	1
0.174075	1	0.131798	1	0.163425	1
0.173648	1	0.134667	1	0.150508	1
0.164469	1	0.146794	1	0.156986	1
0.166455	1	0.142958	1	0.155566	1
0.150569	1	0.123574	1	0.138086	1
0.152969	1	0.112375	1	0.125012	1
0.15152	1	0.116806	1	0.147786	1
0.145909	1	0.117291	1	0.136416	1
0.133514	1	0.117593	1	0.0874921	1
0.14475	1	0.12222	1	0.0803659	1
0.135158	1	0.122924	1	0.080957	1
0.155602	1	0.12867	1	0.0626014	1
0.171857	1	0.134487	1	0.0585517	1
0.172492	1	0.134403	1	0.0651715	1
0.164646	1	0.125699	1	0.0608068	1
0.181052	1	0.122616	1	0.0627979	1
0.182284	1	0.124621	1	0.0949693	1
0.174785	1	0.129022	1	0.104457	1
0.183598	1	0.126823	1	0.0884495	1
0.195914	1	0.124335	1	0.0911796	1
0.168048	1	0.116923	1	0.0912745	1
0.176576	1	0.12637	1	0.0695699	1
0.162024	1	0.157644	1	0.0627434	1
0.144273	1	0.182974	1	0.071203	1
0.149818	1	0.171747	1	0.0693878	1
0.146229	1	0.146134	1	0.076279	1
0.143583	1	0.127132	1	0.119326	1
0.145103	1	0.132197	1	0.146354	1
0.144658	1	0.123762	1	0.0953715	1
0.157146	1	0.0964323	1	0.0900134	1
0.159308	1	0.0766489	1	0.0941698	1
0.15138	1	0.0821678	1	0.0998206	1
0.1437	1	0.104927	1	0.094712	1
0.160897	1	0.117995	1	0.0838131	1
0.161716	1	0.131012	1	0.0922811	1
0.145559	1	0.136211	1	0.0922372	1
0.141413	1	0.149605	1	0.0950686	1
0.138858	1	0.144426	1	0.104575	1
0.127891	1	0.135435	1	0.0920477	1
0.131427	1	0.139029	1	0.0706713	1
0.122536	1	0.14763	1	0.0675922	1
0.113497	1	0.150341	1	0.0783683	1
0.118968	1	0.143595	1	0.0761533	1
0.118362	1	0.129821	1	0.0704211	1
0.118931	1	0.122109	1	0.0697074	1
0.125993	1	0.122715	1	0.0738323	1
0.122831	1	0.130975	1	0.0681176	1
0.125706	1	0.137908	1	0.0766218	1
0.115155	1	0.139442	1	0.100014	1
0.119055	1	0.14581	1	0.129868	1
0.108128	1	0.164128	1	0.13579	1
0.11252	1	0.1849	1	0.188203	1
0.10374	1	0.18374	1	0.32028	1
0.0898077	1	0.168105	1	0.349256	1
0.0882882	1	0.151871	1	0.285457	1
0.0976701	1	0.16768	1	0.17388	1
0.100928	1	0.240054	1	0.120342	1
0.0978222	1	0.253885	1	0.0967256	1
0.103324	1	0.185842	1	0.0887096	1
0.106519	1	0.179945	1	0.0954479	1
0.117116	1	0.195176	1	0.103679	1
0.130356	1	0.182992	1	0.12198	1
0.140355	1	0.163283	1	0.108563	1
0.138524	1	0.148424	1	0.0932443	1
0.144086	1	0.149045	1	0.0777104	1
0.138116	1	0.196306	1	0.0771535	1
0.126175	1	0.238362	1	0.0872294	1
0.1355	1	0.241483	1	0.0986248	1
0.135924	1	0.173418	1	0.0983258	1
0.127496	1	0.119253	1	0.0961519	1
0.134638	1	0.124228	1	0.110056	1
0.129827	1	0.148793	1	0.141816	1
0.134065	1	0.174228	1	0.19064	1
0.129674	1	0.145121	1	0.208307	1
0.128056	1	0.102409	1	0.199031	1
0.127629	1	0.0978166	1	0.17462	1
0.134089	1	0.120392	1	0.154653	1
0.139436	1	0.15352	1	0.154899	1
0.159945	1	0.169516	1	0.132304	1
0.152666	1	0.133196	1	0.113157	1
0.170628	1	0.107457	1	0.1127	1
0.169604	1	0.115353	1	0.130225	1
0.161348	1	0.130956	1	0.137139	1
0.164914	1	0.130724	1	0.138031	1
0.151113	1	0.122299	1	0.150264	1
0.143288	1	0.114947	1	0.17769	1
0.137712	1	0.104547	1	0.231401	1
0.143985	1	0.0987821	1	0.235992	1
0.149807	1	0.09933	1	0.189617	1
0.136082	1	0.130624	1	0.171253	1
0.173235	1	0.174594	1	0.11947	1
0.186026	1	0.163292	1	0.0821901	1
0.184224	1	0.12962	1	0.0645265	1
0.182068	1	0.0955436	1	0.0499991	1
0.177835	1	0.0761477	1	0.0504521	1
0.161918	1	0.079555	1	0.0791226	1
0.143872	1	0.0980974	1	0.123583	1
0.138972	1	0.10528	1	0.105324	1
0.12162	1	0.112191	1	0.0789605	1
0.120474	1	0.103099	1	0.0946625	1
0.12171	1	0.0794617	1	0.139949	1
0.120286	1	0.0727776	1	0.171383	1
0.118881	1	0.0747562	1	0.143281	1
0.123223	1	0.0759223	1	0.107596	1
0.124162	1	0.0820917	1	0.122856	1
0.121151	1	0.0931639	1	0.141897	1
0.115376	1	0.110876	1	0.132778	1
0.128871	1	0.123434	1	0.127075	1
0.123262	1	0.142716	1	0.113968	1
0.117339	1	0.165855	1	0.108272	1
0.118146	1	0.184077	1	0.108011	1
0.117441	1	0.17001	1	0.134659	1
0.130669	1	0.15874	1	0.15055	1
0.130383	1	0.193501	1	0.148503	1
0.138817	1	0.242998	1	0.114969	1
0.150665	1	0.263686	1	0.087964	1
0.154883	1	0.233539	1	0.0912907	1
0.154406	1	0.164284	1	0.114219	1
0.146185	1	0.138095	1	0.132596	1
0.14302	1	0.13473	1	0.110881	1
0.131664	1	0.151263	1	0.0867869	1
0.124866	1	0.148917	1	0.0818897	1
0.116759	1	0.127792	1	0.06537	1
0.111012	1	0.120785	1	0.0518995	1
0.106173	1	0.138523	1	0.0445025	1
0.110711	1	0.144971	1	0.047619	1
0.116408	1	0.163741	1	0.0712857	1
0.127542	1	0.166591	1	0.0874696	1
0.154586	1	0.148433	1	0.0819154	1
0.161916	1	0.140681	1	0.0580503	1
0.152653	1	0.158788	1	0.0411592	1
0.152448	1	0.136511	1	0.0434512	1
0.150754	1	0.106944	1	0.0578569	1
0.123004	1	0.094926	1	0.0698569	1
0.127017	1	0.0833147	1	0.0658083	1
0.116012	1	0.0689577	1	0.0619272	1
0.114126	1	0.0675775	1	0.0718139	1
0.107946	1	0.0805568	1	0.0707765	1
0.117451	1	0.0841889	1	0.0639298	1
0.105004	1	0.0667753	1	0.057847	1
0.0911252	1	0.0678354	1	0.0583986	1
0.124059	1	0.0906372	1	0.0577432	1
0.113084	1	0.100761	1	0.0755503	1
0.130751	1	0.0985542	1	0.0927032	1
0.136164	1	0.103394	1	0.0666117	1
0.126915	1	0.0935939	1	0.0655096	1
0.127804	1	0.0762963	1	0.0733849	1
0.11205	1	0.0813199	1	0.0747514	1
0.107523	1	0.102595	1	0.0799405	1
0.106499	1	0.140152	1	0.123397	1
0.110803	1	0.157732	1	0.151592	1
0.115575	1	0.138576	1	0.0986065	1
0.116414	1	0.132744	1	0.0896299	1
0.11542	1	0.141744	1	0.0926305	1
0.117285	1	0.140728	1	0.0870051	1
0.115405	1	0.134387	1	0.0832916	1
0.119531	1	0.131119	1	0.0837539	1
0.116668	1	0.128368	1	0.0836997	1
0.119448	1	0.121343	1	0.0854398	1
0.122273	1	0.120152	1	0.0834584	1
0.124948	1	0.137573	1	0.108418	1
0.128146	1	0.134673	1	0.145032	1
0.128508	1	0.119294	1	0.144589	1
0.125106	1	0.109946	1	0.133534	1
0.111804	1	0.106318	1	0.11285	1
0.104257	1	0.106618	1	0.104554	1
0.0895757	1	0.106863	1	0.118483	1
0.0962311	1	0.0807991	1	0.140476	1
0.0916021	1	0.589623	2	0.158422	1
0.0937734	1	0.564796	2	0.151892	1
0.100434	1	0.535532	2	0.131892	1
0.0992124	1	0.5876	2	0.114752	1
0.102719	1	0.624494	2	0.11563	1
0.0907588	1	0.574353	2	0.115801	1
0.106844	1	0.512356	2	0.111446	1
0.116052	1	0.511029	2	0.128652	1
0.121804	1	0.521046	2	0.151565	1
0.123978	1	0.581059	2	0.139183	1
0.118483	1	0.67263	2	0.146099	1
0.113543	1	0.713695	2	0.161764	1
0.113221	1	0.680395	2	0.125691	1
0.104206	1	0.614568	2	0.0880956	1
0.106604	1	0.596348	2	0.0820502	1
0.11005	1	0.6176	2	0.0984266	1
0.110013	1	0.628464	2	0.0834713	1
0.116972	1	0.626444	2	0.0875338	1
0.109846	1	0.653394	2	0.108859	1
0.117542	1	0.718066	2	0.114752	1
0.117655	1	0.778205	2	0.0992541	1
0.129241	1	0.737971	2	0.113025	1
0.127687	1	0.662854	2	0.122229	1
0.149293	1	0.646886	2	0.115727	1
0.159587	1	0.631894	2	0.10453	1
0.164446	1	0.612891	2	0.0908053	1
0.172592	1	0.617128	2	0.0922552	1
0.182762	1	0.64755	2	0.106299	1
0.201839	1	0.667173	2	0.113701	1
0.179338	1	0.652324	2	0.107874	1
0.177695	1	0.614298	2	0.112688	1
0.155528	1	0.578582	2	0.106806	1
0.159642	1	0.568407	2	0.075685	1
0.138092	1	0.557418	2	0.0823663	1
0.141795	1	0.553393	2	0.101431	1
0.119915	1	0.561618	2	0.0965468	1
0.119293	1	0.566109	2	0.096497	1
0.129401	1	0.548087	2	0.104441	1
0.13017	1	0.53468	2	0.112415	1
0.146669	1	0.537797	2	0.125585	1
0.158433	1	0.555726	2	0.123876	1
0.158224	1	0.567367	2	0.129686	1
0.156025	1	0.571679	2	0.144034	1
0.149918	1	0.566514	2	0.106822	1
0.156034	1	0.562193	2	0.0857521	1
0.152572	1	0.573776	2	0.0830727	1
0.149405	1	0.599997	2	0.0984668	1
0.141187	1	0.611085	2	0.1097	1
0.141747	1	0.594839	2	0.140203	1
0.16289	1	0.582862	2	0.184282	1
0.150503	1	0.591985	2	0.190572	1
0.154427	1	0.612831	2	0.139448	1
0.149452	1	0.632977	2	0.102631	1
0.135473	1	0.640655	2	0.0727738	1
0.133284	1	0.629082	2	0.0533173	1
0.131365	1	0.634557	2	0.0640474	1
0.123426	1	0.645546	2	0.0943715	1
0.114047	1	0.628772	2	0.102434	1
0.1171	1	0.604771	2	0.0797598	1
0.108975	1	0.597117	2	0.0699634	1
0.10645	1	0.580324	2	0.0801459	1
0.111098	1	0.565401	2	0.129226	1
0.104915	1	0.576817	2	0.184315	1
0.107361	1	0.608088	2	0.168495	1
0.11026	1	0.62466	2	0.145901	1
0.100089	1	0.607613	2	0.163007	1
0.101703	1	0.593019	2	0.181485	1
0.108393	1	0.585498	2	0.148625	1
0.121308	1	0.575095	2	0.106654	1
0.117031	1	0.577974	2	0.0845852	1
0.133729	1	0.584207	2	0.0831783	1
0.134205	1	0.604694	2	0.0935961	1
0.112525	1	0.609071	2	0.0955194	1
0.116122	1	0.627895	2	0.133259	1
0.0991627	1	0.622965	2	0.139037	1
0.0948663	1	0.57118	2	0.091796	1
0.0904171	1	0.557493	2	0.0740968	1
0.0906873	1	0.573853	2	0.0714281	1
0.103299	1	0.57661	2	0.0710283	1
0.112233	1	0.583224	2	0.081521	1
0.128693	1	0.602627	2	0.0898555	1
0.132397	1	0.598476	2	0.0967232	1
0.151916	1	0.561978	2	0.0769304	1
0.154527	1	0.543227	2	0.0678487	1
0.156121	1	0.550791	2	0.0646641	1
0.146811	1	0.555541	2	0.0709477	1
0.153187	1	0.558117	2	0.0598108	1
0.157911	1	0.565066	2	0.0586252	1
0.146073	1	0.564242	2	0.0586324	1
0.157126	1	0.571607	2	0.0541786	1
0.154526	1	0.582184	2	0.0639365	1
0.173105	1	0.581544	2	0.113971	1
0.141427	1	0.571924	2	0.172677	1
0.135314	1	0.563478	2	0.144198	1
0.132113	1	0.567648	2	0.0865161	1
0.135151	1	0.574122	2	0.0611827	1
0.137198	1	0.573112	2	0.0458029	1
0.126717	1	0.566727	2	0.0493416	1
0.123185	1	0.55399	2	0.0664657	1
0.129087	1	0.571622	2	0.0637108	1
0.137896	1	0.618315	2	0.0715378	1
0.135334	1	0.652652	2	0.0848863	1
0.143096	1	0.633098	2	0.0925292	1
0.117847	1	0.59747	2	0.128102	1
0.115362	1	0.56506	2	0.199332	1
0.11266	1	0.572576	2	0.264153	1
0.120022	1	0.561893	2	0.283414	1
0.111182	1	0.507791	2	0.226021	1
0.111411	1	0.466238	2	0.161899	1
0.111955	1	0.480094	2	0.165934	1
0.116695	1	0.530859	2	0.202545	1
0.116046	1	0.550354	2	0.257746	1
0.122095	1	0.575201	2	0.203334	1
0.116119	1	0.580507	2	0.115434	1
0.132129	1	0.605259	2	0.134371	1
0.132045	1	0.599514	2	0.154167	1
0.129335	1	0.587032	2	0.128655	1
0.122451	1	0.587796	2	0.114904	1
0.123093	1	0.598807	2	0.115391	1
0.118916	1	0.605901	2	0.112961	1
0.118249	1	0.598062	2	0.119181	1
0.130952	1	0.574182	2	0.125251	1
0.119495	1	0.560308	2	0.108181	1
0.116769	1	0.560198	2	0.0958381	1
0.121375	1	0.571097	2	0.105154	1
0.124492	1	0.581859	2	0.0980311	1
0.151246	1	0.58738	2	0.0835579	1
0.176728	1	0.600729	2	0.0792399	1
0.202853	1	0.625895	2	0.0911605	1
0.207252	1	0.651614	2	0.148742	1
0.227925	1	0.653567	2	0.28213	1
0.221144	1	0.634041	2	0.341292	1
0.220556	1	0.606711	2	0.28498	1
0.221276	1	0.627507	2	0.218239	1
0.190986	1	0.717379	2	0.167968	1
0.189555	1	0.728741	2	0.15005	1
0.186012	1	0.655407	2	0.138674	1
0.16486	1	0.648099	2	0.135348	1
0.159559	1	0.667338	2	0.150387	1
0.155948	1	0.653475	2	0.178888	1
0.145527	1	0.625902	2	0.170608	1
0.127488	1	0.606059	2	0.135217	1
0.144849	1	0.609188	2	0.126611	1
0.144501	1	0.67424	2	0.126683	1
0.14754	1	0.720245	2	0.121656	1
0.158467	1	0.720648	2	0.112552	1
0.158695	1	0.642774	2	0.112244	1
0.166224	1	0.561515	2	0.124351	1
0.159176	1	0.57215	2	0.144047	1
0.153102	1	0.614313	2	0.176491	1
0.150262	1	0.649694	2	0.184404	1
0.149379	1	0.605474	2	0.180445	1
0.13943	1	0.528481	2	0.170736	1
0.159966	1	0.521807	2	0.16588	1
0.14197	1	0.559192	2	0.210318	1
0.135103	1	0.612517	2	0.195584	1
0.137041	1	0.637025	2	0.114143	1
0.122494	1	0.582449	2	0.0966826	1
0.123803	1	0.532801	2	0.110603	1
0.119741	1	0.551795	2	0.166807	1
0.132469	1	0.58015	2	0.216207	1
0.105555	1	0.582255	2	0.180147	1
0.104013	1	0.565709	2	0.121577	1
0.106276	1	0.550199	2	0.108606	1
0.110286	1	0.530706	2	0.115577	1
0.103888	1	0.519562	2	0.129309	1
0.11937	1	0.522795	2	0.162395	1
0.109331	1	0.581717	2	0.164049	1
0.105974	1	0.648347	2	0.156571	1
0.114523	1	0.632452	2	0.145394	1
0.110681	1	0.583481	2	0.142032	1
0.109862	1	0.51927	2	0.147184	1
0.108971	1	0.475896	2	0.153835	1
0.101942	1	0.479246	2	0.138949	1
0.105244	1	0.514688	2	0.12987	1
0.126271	1	0.534103	2	0.134804	1
0.133778	1	0.546766	2	0.151832	1
0.133912	1	0.528224	2	0.166874	1
0.148943	1	0.473527	2	0.178372	1
0.150988	1	0.461299	2	0.179368	1
0.141315	1	0.464049	2	0.203686	1
0.15504	1	0.463996	2	0.229942	1
0.151278	1	0.475754	2	0.212981	1
0.157865	1	0.504878	2	0.18369	1
0.163508	1	0.539051	2	0.169901	1
0.175182	1	0.562355	2	0.215327	1
0.163974	1	0.595292	2	0.29973	1
0.148184	1	0.629084	2	0.282134	1
0.145561	1	0.654661	2	0.220519	1
0.137575	1	0.638919	2	0.185947	1
0.144001	1	0.618799	2	0.218352	1
0.153296	1	0.6651	2	0.288114	1
0.130455	1	0.721145	2	0.337763	1
0.141233	1	0.7431	2	0.33647	1
0.131909	1	0.712537	2	0.298245	1
0.125867	1	0.630166	2	0.254466	1
0.128301	1	0.587851	2	0.238413	1
0.130024	1	0.587119	2	0.206114	1
0.129009	1	0.608864	2	0.169945	1
0.141856	1	0.606979	2	0.162408	1
0.143894	1	0.575121	2	0.157377	1
0.145495	1	0.561412	2	0.164254	1
0.1361	1	0.591871	2	0.170211	1
0.153965	1	0.600564	2	0.194966	1
0.149607	1	0.62586	2	0.18689	1
0.140872	1	0.629869	2	0.211343	1
0.125378	1	0.603331	2	0.312404	1
0.13102	1	0.590131	2	0.243951	1
0.128234	1	0.615955	2	0.208663	1
0.123683	1	0.579883	2	0.175958	1
0.111025	1	0.528726	2	0.150771	1
0.105209	1	0.509429	2	0.169303	1
0.10284	1	0.488008	2	0.186811	1
0.0986832	1	0.454944	2	0.172646	1
0.0943185	1	0.4494	2	0.176513	1
0.0852458	1	0.477683	2	0.160185	1
0.083913	1	0.489245	2	0.136797	1
0.0886408	1	0.450349	2	0.159824	1
0.0915774	1	0.452485	2	0.205266	1
0.0743556	1	0.50372	2	0.211621	1
0.0812449	1	0.526958	2	0.196212	1
0.087684	1	0.523168	2	0.195652	1
0.0942365	1	0.531846	2	0.186072	1
0.10578	1	0.513262	2	0.191917	1
0.111321	1	0.473789	2	0.238117	1
0.107613	1	0.488333	2	0.259585	1
0.114801	1	0.529344	2	0.248007	1
0.110981	1	0.597836	2	0.236422	1
0.123386	1	0.624585	2	0.207361	1
0.125447	1	0.594396	2	0.179844	1
0.151433	1	0.58677	2	0.171946	1
0.165667	1	0.599783	2	0.212284	1
0.180414	1	0.599878	2	0.274268	1
0.188047	1	0.587884	2	0.232276	1
0.175442	1	0.585431	2	0.153966	1
0.174301	1	0.580594	2	0.126435	1
0.181309	1	0.565655	2	0.150295	1
0.161759	1	0.561012	2	0.18457	1
0.163781	1	0.593569	2	0.176701	1
0.168147	1	0.590554	2	0.145165	1
0.166796	1	0.567435	2	0.114429	1
0.161336	1	0.552487	2	0.0993664	1
0.181349	1	0.541749	2	0.0508276	1
0.164312	1	0.544776	2	0.697428	2
0.160362	1	0.536188	2	0.731227	2
0.142823	1	0.469886	2	0.699487	2
0.138048	1			0.68006	2
0.125915	1			0.67329	2
0.112952	1			0.66772	2
0.10556	1			0.656578	2
0.105505	1			0.648626	2
0.101248	1			0.652324	2
0.106885	1			0.655642	2
0.110525	1			0.657588	2
0.129032	1			0.662071	2
0.138814	1			0.689564	2
0.164807	1			0.697923	2
0.160518	1			0.667905	2
0.16571	1			0.630962	2
0.178789	1			0.608486	2
0.192125	1			0.620739	2
0.178754	1			0.667031	2
0.195288	1			0.672594	2
0.193493	1			0.66058	2
0.200708	1			0.664091	2
0.205647	1			0.633633	2
0.197596	1			0.630692	2
0.186794	1			0.633125	2
0.187792	1			0.649871	2
0.16629	1			0.672378	2
0.163223	1			0.682565	2
0.158052	1			0.671315	2
0.141021	1			0.637866	2
0.133112	1			0.677568	2
0.139044	1			0.718904	2
0.123435	1			0.664204	2
0.119334	1			0.585324	2
0.112711	1			0.561309	2
0.109914	1			0.581484	2
0.101882	1			0.55634	2
0.112239	1			0.557803	2
0.130432	1			0.626424	2
0.134326	1			0.666892	2
0.141659	1			0.636007	2
0.143032	1			0.639915	2
0.149776	1			0.703126	2
0.158666	1			0.693194	2
0.154138	1			0.63309	2
0.157265	1			0.597207	2
0.15704	1			0.629358	2
0.157548	1			0.669807	2
0.155236	1			0.667748	2
0.15244	1			0.656001	2
0.15638	1			0.655762	2
0.151546	1			0.639074	2
0.156469	1			0.609411	2
0.154166	1			0.60461	2
0.162922	1			0.629702	2
0.162074	1			0.610203	2
0.154509	1			0.563557	2
0.156991	1			0.552497	2
0.154855	1			0.557469	2
0.153902	1			0.540717	2
0.151148	1			0.540025	2
0.166459	1			0.57326	2
0.176714	1			0.564394	2
0.162778	1			0.559677	2
0.146107	1			0.590846	2
0.170094	1			0.576236	2
0.166344	1			0.554206	2
0.176739	1			0.527685	2
0.171917	1			0.539036	2
0.16232	1			0.562561	2
0.150304	1			0.578806	2
0.134107	1			0.605484	2
0.133185	1			0.596095	2
0.145505	1			0.562475	2
0.145241	1			0.576801	2
0.150648	1			0.606668	2
0.158122	1			0.618828	2
0.165997	1			0.643894	2
0.166336	1			0.623384	2
0.151036	1			0.609241	2
0.172681	1			0.615715	2
0.169479	1			0.616534	2
0.18823	1			0.584282	2
0.165325	1			0.561007	2
0.147821	1			0.602617	2
0.141286	1			0.580449	2
0.136961	1			0.486629	2
0.136868	1			0.471257	2
0.1411	1			0.472225	2
0.152581	1			0.418708	2
0.147336	1			0.413399	2
0.146372	1			0.428222	2
0.139302	1			0.423371	2
0.125634	1			0.424883	2
0.126151	1			0.502717	2
0.116795	1			0.513145	2
0.111417	1			0.477432	2
0.12087	1			0.488316	2
0.114974	1			0.491224	2
0.121428	1			0.454519	2
0.125465	1			0.432641	2
0.134527	1			0.445704	2
0.146668	1			0.447222	2
0.145003	1			0.473341	2
0.168794	1			0.556473	2
0.168876	1			0.603511	2
0.172787	1			0.508543	2
0.15725	1			0.493158	2
0.157987	1			0.506805	2
0.161285	1			0.528245	2
0.162046	1			0.517204	2
0.148623	1			0.489287	2
0.134255	1			0.507171	2
0.136351	1			0.503277	2
0.130278	1			0.512745	2
0.135412	1			0.536809	2
0.15435	1			0.512959	2
0.153507	1			0.468188	2
0.178616	1			0.459945	2
0.18564	1			0.487721	2
0.164968	1			0.487545	2
0.173579	1			0.474721	2
0.183833	1			0.469868	2
0.188225	1			0.47738	2
0.184157	1			0.466985	2
0.16641	1			0.486246	2
0.158255	1			0.527545	2
0.150801	1			0.582172	2
0.143879	1			0.592703	2
0.128555	1			0.665373	2
0.128445	1			0.791394	2
0.120332	1			0.810134	2
0.106391	1			0.764817	2
0.112206	1			0.645698	2
0.109111	1			0.569626	2
0.104595	1			0.526479	2
0.110798	1			0.513484	2
0.104518	1			0.518805	2
0.109102	1			0.533338	2
0.112516	1			0.564556	2
0.117939	1			0.539987	2
0.108505	1			0.508933	2
0.121716	1			0.483023	2
0.119793	1			0.476221	2
0.11843	1			0.498799	2
0.122594	1			0.524022	2
0.14968	1			0.525848	2
0.159288	1			0.522841	2
0.164191	1			0.545493	2
0.166511	1			0.598313	2
0.144874	1			0.669432	2
0.150415	1			0.687693	2
0.159781	1			0.683705	2
0.153743	1			0.651237	2
0.134291	1			0.619449	2
0.150761	1			0.622454	2
0.14589	1			0.597177	2
0.161111	1			0.567198	2
0.171296	1			0.571902	2
0.193639	1			0.593421	2
0.184862	1			0.605823	2
0.182854	1			0.608218	2
0.175803	1			0.622806	2
0.178207	1			0.657992	2
0.16687	1			0.72409	2
0.151812	1			0.724433	2
0.155685	1			0.672934	2
0.15262	1			0.652619	2
0.160509	1			0.570054	2
0.157224	1			0.495123	2
0.161219	1			0.453288	2
0.155654	1			0.428355	2
0.145472	1			0.423701	2
0.169811	1			0.485477	2
0.190042	1			0.569854	2
0.206411	1			0.541147	2
0.237065	1			0.486019	2
0.208925	1			0.521378	2
0.201087	1			0.602171	2
0.184045	1			0.644819	2
0.194994	1			0.601762	2
0.180403	1			0.53985	2
0.186445	1			0.575309	2
0.176134	1			0.60364	2
0.164985	1			0.588612	2
0.14874	1			0.575006	2
0.142356	1			0.55709	2
0.15537	1			0.541104	2
0.15755	1			0.542702	2
0.1656	1			0.585008	2
0.159339	1			0.617775	2
0.175986	1			0.609862	2
0.177851	1			0.553861	2
0.194864	1			0.504568	2
0.197448	1			0.509352	2
0.197392	1			0.552782	2
0.189884	1			0.581413	2
0.187795	1			0.548652	2
0.178726	1			0.498861	2
0.163594	1			0.490403	2
0.141454	1			0.45027	2
0.143474	1			0.416165	2
0.13917	1			0.388925	2
0.130379	1			0.400282	2
0.123632	1			0.461754	2
0.105061	1			0.498076	2
0.0994735	1			0.490836	2
0.104962	1			0.425617	2
0.101305	1			0.380076	2
0.109378	1			0.397086	2
0.101281	1			0.435353	2
0.0958434	1			0.462601	2
0.109105	1			0.455236	2
0.105728	1			0.449771	2
0.10022	1			0.471804	2
0.106028	1			0.4685	2
0.108194	1			0.452112	2
0.107439	1			0.443199	2
0.112075	1			0.446213	2
0.115783	1			0.436821	2
0.106979	1			0.481478	2
0.11956	1			0.521951	2
0.106775	1			0.461747	2
0.103811	1			0.455978	2
0.106811	1			0.472265	2
0.0950056	1			0.479244	2
0.0946721	1			0.487881	2
0.0886958	1			0.576036	2
0.0825585	1			0.621037	2
0.0932063	1			0.529297	2
0.0959469	1			0.506456	2
0.116676	1			0.512466	2
0.133385	1			0.499096	2
0.137236	1			0.492833	2
0.14121	1			0.496216	2
0.133408	1			0.501295	2
0.143189	1			0.499021	2
0.137096	1			0.487009	2
0.123542	1			0.539275	2
0.144812	1			0.60903	2
0.149192	1			0.604577	2
0.16566	1			0.580243	2
0.161959	1			0.547765	2
0.15871	1			0.528883	2
0.144812	1			0.558432	2
0.1494	1			0.596747	2
0.159108	1			0.621491	2
0.163566	1			0.615087	2
0.162092	1			0.584338	2
0.142799	1			0.548285	2
0.138847	1			0.551374	2
0.153517	1			0.554947	2
0.158286	1			0.544244	2
0.155885	1			0.5844	2
0.159309	1			0.616183	2
0.176408	1			0.594898	2
0.171609	1			0.604135	2
0.193638	1			0.62941	2
0.190312	1			0.572809	2
0.200466	1			0.502751	2
0.222198	1			0.495299	2
0.215971	1			0.533223	2
0.232305	1			0.498276	2
0.215551	1			0.499904	2
0.227555	1			0.543596	2
0.214526	1			0.553365	2
0.205897	1			0.526211	2
0.205662	1			0.549616	2
0.195976	1			0.569798	2
0.192948	1			0.558962	2
0.174974	1			0.540238	2
0.165602	1			0.508181	2
0.17017	1			0.510396	2
0.170002	1			0.541101	2
0.151685	1			0.555713	2
0.140247	1			0.55264	2
0.134168	1			0.554972	2
0.129846	1			0.546083	2
0.130237	1			0.487048	2
0.137272	1			0.489669	2
0.152423	1			0.530404	2
0.146679	1			0.523778	2
0.14298	1			0.52039	2
0.157037	1			0.538452	2
0.174566	1			0.557823	2
0.178068	1			0.57839	2
0.179133	1			0.570785	2
0.174217	1			0.57922	2
0.171956	1			0.602231	2
0.157817	1			0.543136	2
0.143737	1			0.490487	2
0.148523	1			0.489179	2
0.153254	1			0.518924	2
0.158917	1			0.539144	2
0.146893	1			0.595562	2
0.14907	1			0.662941	2
0.141556	1			0.668493	2
0.128055	1			0.604358	2
0.133009	1			0.540889	2
0.127417	1			0.476677	2
0.127431	1			0.43111	2
0.123368	1			0.454534	2
0.130743	1			0.519803	2
0.122959	1			0.529641	2
0.122838	1			0.488749	2
0.126054	1			0.468032	2
0.110719	1			0.491647	2
0.101289	1			0.577672	2
0.108239	1			0.657185	2
0.102144	1			0.628588	2
0.0950073	1			0.602793	2
0.100227	1			0.628268	2
0.0961439	1			0.657717	2
0.0924324	1			0.613784	2
0.0978922	1			0.547075	2
0.0930967	1			0.501871	2
0.0858489	1			0.4974	2
0.0917137	1			0.510121	2
0.0838497	1			0.517546	2
0.0888876	1			0.584301	2
0.0842965	1			0.603546	2
0.0736279	1			0.522022	2
0.0730651	1			0.474401	2
0.084604	1			0.471034	2
0.0725104	1			0.477293	2
0.0661081	1			0.500472	2
0.0693523	1			0.515938	2
0.0644995	1			0.522486	2
0.0698845	1			0.496372	2
0.0647783	1			0.466081	2
0.0790366	1			0.456875	2
0.0728954	1			0.46963	2
0.0701899	1			0.44276	2
0.0817482	1			0.438359	2
0.0927081	1			0.443201	2
0.106349	1			0.425499	2
0.0857637	1			0.450805	2
0.0829432	1			0.5529	2
0.0877676	1			0.647328	2
0.0821196	1			0.596668	2
0.0942094	1			0.495204	2
0.0916951	1			0.434607	2
0.0997438	1			0.397523	2
0.0953994	1			0.407817	2
0.107192	1			0.453368	2
0.117756	1			0.454737	2
0.0973581	1			0.474001	2
0.0921185	1			0.502227	2
0.0880065	1			0.516135	2
0.0948948	1			0.576558	2
0.102307	1			0.679708	2
0.0989909	1			0.747435	2
0.0927415	1			0.765014	2
0.0989582	1			0.707737	2
0.111131	1			0.62416	2
0.107033	1			0.62955	2
0.132021	1			0.676329	2
0.154082	1			0.738478	2
0.152099	1			0.677826	2
0.166669	1			0.551335	2
0.17927	1			0.581984	2
0.18733	1			0.615216	2
0.182462	1			0.577045	2
0.183088	1			0.55176	2
0.186733	1			0.545504	2
0.1811	1			0.543663	2
0.165942	1			0.550575	2
0.178624	1			0.560426	2
0.170108	1			0.533918	2
0.172139	1			0.516242	2
0.153509	1			0.533592	2
0.141525	1			0.52286	2
0.139759	1			0.497847	2
0.119591	1			0.491097	2
0.12634	1			0.507815	2
0.134052	1			0.607029	2
0.136891	1			0.76082	2
0.187319	1			0.804764	2
0.168445	1			0.758721	2
0.191989	1			0.693909	2
0.195508	1			0.631742	2
0.213155	1			0.612392	2
0.202665	1			0.586456	2
0.192365	1			0.582837	2
0.170111	1			0.597563	2
0.174967	1			0.636842	2
0.162831	1			0.628303	2
0.157955	1			0.573456	2
0.158063	1			0.568082	2
0.135116	1			0.569499	2
0.133493	1			0.552325	2
0.130741	1			0.527162	2
0.121023	1			0.525688	2
0.119079	1			0.55016	2
0.110945	1			0.588345	2
0.105077	1			0.63733	2
0.123447	1			0.643243	2
0.121738	1			0.64235	2
0.143343	1			0.625795	2
0.125397	1			0.61331	2
0.157728	1			0.681162	2
0.170462	1			0.662156	2
0.190159	1			0.536539	2
0.175542	1			0.497138	2
0.192228	1			0.527793	2
0.163673	1			0.618867	2
0.134998	1			0.681105	2
0.161156	1			0.6383	2
0.150356	1			0.544791	2
0.136359	1			0.523737	2
0.12426	1			0.538172	2
0.112723	1			0.563558	2
0.0933601	1			0.612766	2
0.107287	1			0.619361	2
0.123212	1			0.604878	2
0.138332	1			0.587472	2
0.136482	1			0.582586	2
0.141799	1			0.592097	2
0.153469	1			0.600285	2
0.162211	1			0.58241	2
0.198975	1			0.569524	2
0.203835	1			0.577758	2
0.245706	1			0.605869	2
0.227112	1			0.632485	2
0.236324	1			0.63968	2
0.208643	1			0.639429	2
0.199567	1			0.671455	2
0.198891	1			0.700707	2
0.18239	1			0.683757	2
0.156835	1			0.646064	2
0.164704	1			0.617813	2
0.148481	1			0.675243	2
0.136007	1			0.757977	2
0.141683	1			0.742479	2
0.128521	1			0.680258	2
0.122575	1			0.637979	2
0.115048	1			0.674506	2
0.104181	1			0.745289	2
0.114249	1			0.783489	2
0.118193	1			0.781528	2
0.116088	1			0.750001	2
0.136218	1			0.711104	2
0.141581	1			0.692234	2
0.130879	1			0.655875	2
0.136684	1			0.605439	2
0.130456	1			0.590436	2
0.148493	1			0.589695	2
0.148172	1			0.596656	2
0.147959	1			0.602926	2
0.142697	1			0.640213	2
0.1578	1			0.620261	2
0.155738	1			0.659429	2
0.145145	1			0.763858	2
0.142991	1			0.69673	2
0.145984	1			0.654829	2
0.144209	1			0.608184	2
0.138214	1			0.575507	2
0.131056	1			0.602177	2
0.126222	1			0.631408	2
0.130649	1			0.613853	2
0.113381	1			0.61414	2
0.103758	1			0.590934	2
0.115061	1			0.55207	2
0.102975	1			0.59159	2
0.0949387	1			0.650179	2
0.111838	1			0.658886	2
0.101472	1			0.637357	2
0.1125	1			0.636573	2
0.113747	1			0.628476	2
0.104756	1			0.634322	2
0.112426	1			0.69281	2
0.108218	1			0.716605	2
0.127104	1			0.706527	2
0.1211	1			0.694522	2
0.130359	1			0.666847	2
0.132687	1			0.634782	2
0.138237	1			0.629591	2
0.145033	1			0.682612	2
0.149934	1			0.746439	2
0.150577	1			0.707627	2
0.147569	1			0.608121	2
0.147578	1			0.564142	2
0.14384	1			0.606929	2
0.156775	1			0.658382	2
0.149062	1			0.659258	2
0.15576	1			0.615089	2
0.148152	1			0.566137	2
0.143988	1			0.541385	2
0.142374	1			0.480337	2
0.146235	1
0.134582	1
0.130882	1
0.130989	1
0.137976	1
0.124641	1
0.121444	1
0.115122	1
0.129894	1
0.119419	1
0.111177	1
0.117809	1
0.119633	1
0.112869	1
0.125982	1
0.131651	1
0.130668	1
0.127531	1
0.16793	1
0.1589	1
0.160839	1
0.170465	1
0.173385	1
0.180086	1
0.192615	1
0.171336	1
0.157873	1
0.160916	1
0.148227	1
0.136176	1
0.141631	1
0.131735	1
0.126346	1
0.130719	1
0.120565	1
0.108965	1
0.114758	1
0.117786	1
0.111399	1
0.110882	1
0.11232	1
0.110937	1
0.120836	1
0.116014	1
0.119674	1
0.135338	1
0.142613	1
0.149217	1
0.150412	1
0.153895	1
0.147797	1
0.155403	1
0.135936	1
0.123129	1
0.118456	1
0.11439	1
0.110017	1
0.105883	1
0.101763	1
0.0934912	1
0.0948098	1
0.0959056	1
0.107471	1
0.0964233	1
0.11388	1
0.113822	1
0.123557	1
0.11823	1
0.130938	1
0.133729	1
0.136079	1
0.130402	1
0.129482	1
0.119488	1
0.114251	1
0.106484	1
0.117153	1
0.0948732	1
0.0975587	1
0.0961778	1
0.0914294	1
0.12715	1
0.117489	1
0.124119	1
0.124161	1
0.116033	1
0.119476	1
0.112736	1
0.122472	1
0.137034	1
0.145076	1
0.148859	1
0.1488	1
0.178037	1
0.189595	1
0.199589	1
0.198801	1
0.202992	1
0.184755	1
0.196187	1
0.194059	1
0.192659	1
0.193781	1
0.197055	1
0.197118	1
0.201597	1
0.189317	1
0.166378	1
0.167849	1
0.160725	1
0.165805	1
0.154891	1
0.153602	1
0.146719	1
0.160048	1
0.154769	1
0.161204	1
0.173732	1
0.172954	1
0.168793	1
0.157972	1
0.175386	1
0.150611	1
0.163711	1
0.182435	1
0.180265	1
0.201676	1
0.208667	1
0.209358	1
0.18937	1
0.21868	1
0.203896	1
0.212661	1
0.193325	1
0.17975	1
0.161737	1
0.174028	1
0.173323	1
0.153666	1
0.169661	1
0.161331	1
0.148657	1
0.157842	1
0.146263	1
0.156696	1
0.138785	1
0.142295	1
0.141072	1
0.13524	1
0.129667	1
0.12291	1
0.119416	1
0.100993	1
0.112078	1
0.101574	1
0.113897	1
0.110815	1
0.120505	1
0.114209	1
0.1355	1
0.139204	1
0.149379	1
0.145778	1
0.154103	1
0.150753	1
0.148111	1
0.139453	1
0.14328	1
0.127316	1
0.120892	1
0.122169	1
0.106591	1
0.104474	1
0.119978	1
0.112318	1
0.118055	1
0.124263	1
0.129513	1
0.124478	1
0.128116	1
0.112366	1
0.121351	1
0.118509	1
0.122029	1
0.12094	1
0.130488	1
0.138571	1
0.127996	1
0.127775	1
0.117472	1
0.109101	1
0.110862	1
0.101386	1
0.0992644	1
0.0870681	1
0.0972308	1
0.0872542	1
0.0810309	1
0.0957855	1
0.0939029	1
0.105927	1
0.111423	1
0.119449	1
0.126857	1
0.124759	1
0.106072	1
0.112095	1
0.115643	1
0.111657	1
0.114554	1
0.12799	1
0.120359	1
0.133623	1
0.13933	1
0.130959	1
0.133675	1
0.125552	1
0.124086	1
0.119645	1
0.114608	1
0.127515	1
0.111357	1
0.119206	1
0.116982	1
0.108662	1
0.113923	1
0.107512	1
0.109432	1
0.112763	1
0.121993	1
0.12327	1
0.12494	1
0.137171	1
0.120634	1
0.128436	1
0.117988	1
0.118985	1
0.111849	1
0.141358	1
0.130593	1
0.142798	1
0.162626	1
0.160779	1
0.180905	1
0.17716	1
0.191843	1
0.201278	1
0.189269	1
0.20327	1
0.184773	1
0.180226	1
0.176751	1
0.163028	1
0.168848	1
0.159103	1
0.175408	1
0.170777	1
0.168141	1
0.171966	1
0.177749	1
0.192074	1
0.192243	1
0.190368	1
0.182176	1
0.186737	1
0.178932	1
0.171338	1
0.164567	1
0.156191	1
0.146041	1
0.145908	1
0.13251	1
0.129826	1
0.138383	1
0.145981	1
0.13427	1
0.129256	1
0.130156	1
0.115878	1
0.108533	1
0.114872	1
0.12041	1
0.11712	1
0.112764	1
0.107278	1
0.120472	1
0.143858	1
0.152894	1
0.175907	1
0.192729	1
0.183994	1
0.172175	1
0.172131	1
0.152908	1
0.156105	1
0.14725	1
0.148197	1
0.143654	1
0.145025	1
0.148176	1
0.16137	1
0.154185	1
0.160242	1
0.186441	1
0.185051	1
0.213477	1
0.202408	1
0.200839	1
0.198972	1
0.193526	1
0.205503	1
0.19305	1
0.184206	1
0.171146	1
0.158932	1
0.14975	1
0.148077	1
0.13345	1
0.134205	1
0.138054	1
0.137234	1
0.128388	1
0.137653	1
0.135946	1
0.147722	1
0.150608	1
0.146108	1
0.137215	1
0.133004	1
0.123681	1
0.140399	1
0.132562	1
0.13852	1
0.126798	1
0.122351	1
0.104902	1
0.104585	1
0.101304	1
0.0950876	1
0.0980612	1
0.0911469	1
0.0852331	1
0.0795405	1
0.0842362	1
0.0835554	1
0.0837305	1
0.0896062	1
0.0982162	1
0.0991949	1
0.112228	1
0.122401	1
0.132297	1
0.143352	1
0.148352	1
0.162107	1
0.173141	1
0.164583	1
0.182993	1
0.186888	1
0.180261	1
0.173346	1
0.158042	1
0.144088	1
0.135415	1
0.124756	1
0.11566	1
0.112405	1
0.107739	1
0.102135	1
0.0866433	1
0.0908653	1
0.0939682	1
0.111406	1
0.0998695	1
0.11101	1
0.132041	1
0.124793	1
0.14676	1
0.136369	1
0.134408	1
0.13093	1
0.130982	1
0.135185	1
0.138907	1
0.137994	1
0.172501	1
0.175905	1
0.164345	1
0.156039	1
0.158752	1
0.171372	1
0.170339	1
0.172836	1
0.169358	1
0.166544	1
0.166288	1
0.163187	1
0.144458	1
0.135219	1
0.143196	1
0.147677	1
0.145982	1
0.162291	1
0.178115	1
0.183483	1
0.188575	1
0.210352	1
0.204605	1
0.215367	1
0.213335	1
0.204005	1
0.201121	1
0.195459	1
0.186969	1
0.187191	1
0.174517	1
0.157619	1
0.14977	1
0.139569	1
0.150551	1
0.160495	1
0.135284	1
0.136911	1
0.147071	1
0.134779	1
0.133588	1
0.119474	1
0.142045	1
0.121303	1
0.125165	1
0.108346	1
0.0967106	1
0.103015	1
0.0949877	1
0.0906028	1
0.102899	1
0.111245	1
0.116096	1
0.113822	1
0.132951	1
0.125869	1
0.135352	1
0.157075	1
0.165302	1
0.147824	1
0.178261	1
0.184578	1
0.175944	1
0.175679	1
0.180489	1
0.202279	1
0.196671	1
0.18797	1
0.20485	1
0.205706	1
0.194308	1
0.202272	1
0.207182	1
0.19658	1
0.217928	1
0.199641	1
0.199895	1
0.20177	1
0.199974	1
0.193467	1
0.175207	1
0.167947	1
0.169658	1
0.164822	1
0.182641	1
0.17677	1
0.20543	1
0.201467	1
0.211578	1
0.201242	1
0.210928	1
0.209408	1
0.200089	1
0.195439	1
0.175335	1
0.182091	1
0.168514	1
0.144998	1
0.14409	1
0.136266	1
0.123615	1
0.121156	1
0.112819	1
0.0973195	1
0.107231	1
0.0918704	1
0.107707	1
0.110887	1
0.121251	1
0.127332	1
0.138098	1
0.133403	1
0.120413	1
0.136298	1
0.143508	1
0.14643	1
0.145079	1
0.145415	1
0.139551	1
0.139557	1
0.154761	1
0.127908	1
0.129804	1
0.135087	1
0.12072	1
0.135077	1
0.150335	1
0.151266	1
0.183325	1
0.182979	1
0.170966	1
0.187365	1
0.175771	1
0.180423	1
0.165947	1
0.160008	1
0.167926	1
0.160441	1
0.142558	1
0.13693	1
0.138313	1
0.12359	1
0.128959	1
0.126179	1
0.133634	1
0.139386	1
0.133311	1
0.123446	1
0.116531	1
0.11839	1
0.112971	1
0.10269	1
0.111659	1
0.125582	1
0.119523	1
0.119587	1
0.137884	1
0.156853	1
0.175362	1
0.202003	1
0.196861	1
0.238306	1
0.229186	1
0.219116	1
0.197217	1
0.188288	1
0.192588	1
0.181955	1
0.178011	1
0.194474	1
0.216133	1
0.209029	1
0.20526	1
0.204918	1
0.197348	1
0.183069	1
0.177531	1
0.179284	1
0.15915	1
0.168783	1
0.153157	1
0.156981	1
0.138094	1
0.133024	1
0.138457	1
0.12809	1
0.117008	1
0.125369	1
0.130083	1
0.132255	1
0.125794	1
0.11486	1
0.120803	1
0.114708	1
0.113914	1
0.114625	1
0.114546	1
0.122737	1
0.132738	1
0.13198	1
0.141546	1
0.143149	1
0.157132	1
0.166201	1
0.164426	1
0.189268	1
0.17981	1
0.182925	1
0.202126	1
0.199694	1
0.197621	1
0.180314	1
0.182579	1
0.19096	1
0.162111	1
0.155804	1
0.17402	1
0.154441	1
0.146078	1
0.132173	1
0.13446	1
0.119223	1
0.129321	1
0.120952	1
0.116119	1
0.116883	1
0.111319	1
0.109548	1
0.10142	1
0.0934995	1
0.0981885	1
0.114986	1
0.107236	1
0.123123	1
0.127543	1
0.11997	1
0.119226	1
0.118772	1
0.120046	1
0.128111	1
0.11833	1
0.107642	1
0.129002	1
0.140374	1
0.159894	1
0.169805	1
0.175629	1
0.198386	1
0.190431	1
0.208979	1
0.200839	1
0.232866	1
0.227005	1
0.217427	1
0.207995	1
0.217409	1
0.212878	1
0.214007	1
0.205559	1
0.195533	1
0.179845	1
0.182055	1
0.18189	1
0.179926	1
0.164797	1
0.154045	1
0.145978	1
0.147731	1
0.133185	1
0.138521	1
0.119626	1
0.112677	1
0.112522	1
0.108688	1
0.103625	1
0.0965308	1
0.0992512	1
0.0964383	1
0.0963604	1
0.105665	1
0.107985	1
0.109162	1
0.106303	1
0.104848	1
0.120522	1
0.127621	1
0.113537	1
0.117443	1
0.119694	1
0.0915206	1
0.107893	1
0.112082	1
0.109577	1
0.117773	1
0.116597	1
0.118616	1
0.1192	1
0.119401	1
0.114309	1
0.119301	1
0.117897	1
0.106804	1
0.109294	1
0.0981892	1
0.105726	1
0.109426	1
0.101783	1
0.0913047	1
0.0932693	1
0.0908001	1
0.0849619	1
0.0933269	1
0.0920941	1
0.108497	1
0.116678	1
0.141869	1
0.139608	1
0.144961	1
0.1688	1
0.168986	1
0.164434	1
0.157519	1
0.157035	1
0.167627	1
0.180824	1
0.189632	1
0.185418	1
0.192906	1
0.200131	1
0.203057	1
0.205782	1
0.215433	1
0.195152	1
0.205172	1
0.198786	1
0.202654	1
0.18579	1
0.168693	1
0.151445	1
0.167291	1
0.182772	1
0.174119	1
0.185179	1
0.181828	1
0.171293	1
0.191966	1
0.175919	1
0.173116	1
0.153564	1
0.148719	1
0.167018	1
0.158308	1
0.146461	1
0.138632	1
0.118518	1
0.122521	1
0.123278	1
0.117304	1
0.115567	1
0.117837	1
0.113971	1
0.109612	1
0.109042	1
0.109959	1
0.103718	1
0.114816	1
0.108175	1
0.116063	1
0.114002	1
0.110192	1
0.0992147	1
0.109078	1
0.10674	1
0.0948597	1
0.094601	1
0.094382	1
0.094141	1
0.0971416	1
0.091714	1
0.0889754	1
0.083366	1
0.0838161	1
0.101993	1
0.104279	1
0.133678	1
0.168933	1
0.163804	1
0.181443	1
0.168227	1
0.18009	1
0.179623	1
0.169281	1
0.178257	1
0.178024	1
0.176318	1
0.187978	1
0.190605	1
0.19786	1
0.213083	1
0.216725	1
0.214883	1
0.189561	1
0.196587	1
0.17713	1
0.186929	1
0.158889	1
0.148859	1
0.151544	1
0.136632	1
0.141255	1
0.147113	1
0.143225	1
0.138416	1
0.139619	1
0.123594	1
0.124178	1
0.137101	1
0.134027	1
0.119793	1
0.132281	1
0.134677	1
0.13607	1
0.139534	1
0.140035	1
0.145271	1
0.140284	1
0.139644	1
0.134479	1
0.131375	1
0.128972	1
0.143504	1
0.131994	1
0.13989	1
0.144323	1
0.141597	1
0.141795	1
0.150354	1
0.138513	1
0.144869	1
0.129975	1
0.129591	1
0.120952	1
0.118979	1
0.110908	1
0.134462	1
0.120979	1
0.116852	1
0.115764	1
0.114031	1
0.125286	1
0.15302	1
0.140672	1
0.131987	1
0.133555	1
0.124511	1
0.133449	1
0.152952	1
0.163082	1
0.181297	1
0.181203	1
0.175043	1
0.167786	1
0.173011	1
0.174224	1
0.16948	1
0.160123	1
0.172781	1
0.164182	1
0.163724	1
0.14668	1
0.147001	1
0.148483	1
0.148018	1
0.149822	1
0.133328	1
0.136184	1
0.13432	1
0.141744	1
0.139233	1
0.135377	1
0.139351	1
0.134655	1
0.124958	1
0.128066	1
0.134156	1
0.151103	1
0.153554	1
0.162005	1
0.152853	1
0.180018	1
0.186882	1
0.184986	1
0.17644	1
0.197818	1
0.189937	1
0.179619	1
0.195921	1
0.183483	1
0.185301	1
0.19067	1
0.16939	1
0.182073	1
0.170558	1
0.153654	1
0.148004	1
0.152525	1
0.143041	1
0.149027	1
0.16202	1
0.165447	1
0.171248	1
0.183607	1
0.174777	1
0.184913	1
0.192639	1
0.175221	1
0.188525	1
0.183421	1
0.167782	1
0.178622	1
0.17172	1
0.161656	1
0.17926	1
0.173661	1
0.149242	1
0.143445	1
0.157464	1
0.144236	1
0.145806	1
0.144394	1
0.145022	1
0.142188	1
0.131334	1
0.126578	1
0.131804	1
0.129807	1
0.138814	1
0.170156	1
0.148894	1
0.159585	1
0.161964	1
0.186779	1
0.14832	1
0.167748	1
0.157801	1
0.148536	1
0.14495	1
0.138266	1
0.134744	1
0.125318	1
0.137325	1
0.140322	1
0.154307	1
0.135762	1
0.142353	1
0.123516	1
0.132428	1
0.121971	1
0.112127	1
0.118533	1
0.115107	1
0.120403	1
0.112863	1
0.12777	1
0.140812	1
0.161342	1
0.177185	1
0.175955	1
0.183751	1
0.217212	1
0.225555	1
0.220439	1
0.23519	1
0.224177	1
0.247891	1
0.240395	1
0.230964	1
0.227393	1
0.224983	1
0.213747	1
0.193193	1
0.181426	1
0.186655	1
0.171474	1
0.163341	1
0.146549	1
0.142243	1
0.136728	1
0.124568	1
0.119511	1
0.12292	1
0.123921	1
0.123423	1
0.123171	1
0.130049	1
0.122953	1
0.142569	1
0.147807	1
0.151194	1
0.154933	1
0.160145	1
0.166785	1
0.174707	1
0.187201	1
0.174899	1
0.174956	1
0.174414	1
0.181401	1
0.183851	1
0.192488	1
0.178225	1
0.15721	1
0.159475	1
0.142101	1
0.138329	1
0.14322	1
0.143347	1
0.135304	1
0.125388	1
0.131589	1
0.112599	1
0.114574	1
0.103777	1
0.102374	1
0.091413	1
0.0949762	1
0.0853954	1
0.0928647	1
0.0924489	1
0.0974088	1
0.0982578	1
0.0912749	1
0.105988	1
0.096911	1
0.110515	1
0.123715	1
[truncated: 10,001 more rows]

## Sheet: Fig.2d-Zebrafish
XY		YT		XT			Comments
0.407962	1	0.535319	1	0.323458	1		1: Raw data
0.398243	1	0.598884	1	0.42155	1		2: DeepCAD-RT denoised
0.402034	1	0.606761	1	0.453868	1
0.404527	1	0.616991	1	0.486137	1
0.390934	1	0.61284	1	0.499989	1
0.41348	1	0.596572	1	0.497932	1
0.395671	1	0.567124	1	0.483239	1
0.405868	1	0.530484	1	0.485431	1
0.402514	1	0.503138	1	0.502413	1
0.40131	1	0.471574	1	0.505392	1
0.404616	1	0.434532	1	0.510321	1
0.402912	1	0.407659	1	0.521374	1
0.412466	1	0.404384	1	0.521248	1
0.415602	1	0.408624	1	0.508119	1
0.415149	1	0.393136	1	0.495849	1
0.406947	1	0.377639	1	0.489857	1
0.414269	1	0.375716	1	0.488403	1
0.413713	1	0.367925	1	0.483219	1
0.414145	1	0.34739	1	0.465299	1
0.416483	1	0.319988	1	0.427868	1
0.413997	1	0.295425	1	0.416535	1
0.414251	1	0.29911	1	0.422824	1
0.423227	1	0.311585	1	0.427066	1
0.42577	1	0.324784	1	0.426684	1
0.418023	1	0.340421	1	0.418871	1
0.431641	1	0.344537	1	0.412794	1
0.408971	1	0.323306	1	0.398606	1
0.412948	1	0.320993	1	0.376376	1
0.414875	1	0.329253	1	0.374332	1
0.414669	1	0.351153	1	0.370733	1
0.427236	1	0.369214	1	0.371109	1
0.418198	1	0.37747	1	0.364901	1
0.411885	1	0.38416	1	0.366038	1
0.407968	1	0.395022	1	0.362222	1
0.395712	1	0.403858	1	0.364062	1
0.404007	1	0.412384	1	0.365341	1
0.405517	1	0.400276	1	0.373147	1
0.405091	1	0.355937	1	0.399571	1
0.402821	1	0.313943	1	0.425814	1
0.403649	1	0.319218	1	0.435194	1
0.403373	1	0.328769	1	0.431871	1
0.401619	1	0.324537	1	0.42492	1
0.421136	1	0.317259	1	0.415756	1
0.410983	1	0.308199	1	0.411553	1
0.412195	1	0.309521	1	0.39716	1
0.398758	1	0.328988	1	0.384475	1
0.406572	1	0.338855	1	0.380052	1
0.403372	1	0.332312	1	0.36822	1
0.398269	1	0.294397	1	0.359793	1
0.41101	1	0.280598	1	0.3697	1
0.409613	1	0.303943	1	0.411073	1
0.411087	1	0.316291	1	0.439293	1
0.409284	1	0.324351	1	0.444776	1
0.402022	1	0.322903	1	0.465504	1
0.406672	1	0.301071	1	0.472278	1
0.401414	1	0.269632	1	0.457263	1
0.403772	1	0.248178	1	0.430941	1
0.387103	1	0.237139	1	0.405735	1
0.415501	1	0.253123	1	0.383972	1
0.401172	1	0.279774	1	0.367482	1
0.408934	1	0.295798	1	0.370183	1
0.407537	1	0.28058	1	0.382712	1
0.415238	1	0.273585	1	0.389093	1
0.415574	1	0.303346	1	0.399913	1
0.398233	1	0.321272	1	0.414968	1
0.415432	1	0.310513	1	0.429281	1
0.421099	1	0.292773	1	0.425578	1
0.412234	1	0.283187	1	0.398039	1
0.406881	1	0.290796	1	0.354421	1
0.410748	1	0.301637	1	0.329219	1
0.419875	1	0.304791	1	0.328093	1
0.420751	1	0.296944	1	0.32278	1
0.416055	1	0.274048	1	0.326806	1
0.411131	1	0.257216	1	0.333091	1
0.414233	1	0.243274	1	0.332098	1
0.411691	1	0.244188	1	0.336057	1
0.420559	1	0.263288	1	0.373832	1
0.420186	1	0.257602	1	0.430628	1
0.407471	1	0.251139	1	0.4573	1
0.406542	1	0.277601	1	0.45847	1
0.411814	1	0.304356	1	0.460002	1
0.417666	1	0.310581	1	0.451993	1
0.408922	1	0.302093	1	0.436378	1
0.403256	1	0.298034	1	0.405318	1
0.400978	1	0.297571	1	0.369737	1
0.407084	1	0.289901	1	0.34782	1
0.40994	1	0.28761	1	0.335354	1
0.413554	1	0.287784	1	0.330646	1
0.400477	1	0.286018	1	0.332404	1
0.400926	1	0.276171	1	0.356237	1
0.392456	1	0.269989	1	0.355699	1
0.411528	1	0.276341	1	0.33838	1
0.40217	1	0.279938	1	0.314662	1
0.408219	1	0.277746	1	0.327523	1
0.408258	1	0.249226	1	0.355785	1
0.411409	1	0.222951	1	0.367821	1
0.410791	1	0.214803	1	0.376265	1
0.418759	1	0.220459	1	0.387308	1
0.41295	1	0.230782	1	0.380449	1
0.406545	1	0.24357	1	0.37209	1
0.417699	1	0.243671	1	0.371378	1
0.400678	1	0.2493	1	0.366195	1
0.408332	1	0.258581	1	0.350909	1
0.409448	1	0.267008	1	0.331754	1
0.399971	1	0.263325	1	0.336006	1
0.402872	1	0.252447	1	0.346127	1
0.398997	1	0.241517	1	0.35157	1
0.398861	1	0.243287	1	0.34684	1
0.400566	1	0.243286	1	0.340865	1
0.405588	1	0.221929	1	0.344903	1
0.400993	1	0.191864	1	0.350559	1
0.400205	1	0.175782	1	0.354904	1
0.411325	1	0.176687	1	0.347232	1
0.415381	1	0.188055	1	0.330808	1
0.426957	1	0.201176	1	0.312412	1
0.401699	1	0.223873	1	0.300065	1
0.410993	1	0.243673	1	0.297566	1
0.411627	1	0.260331	1	0.325896	1
0.411276	1	0.275398	1	0.380247	1
0.404659	1	0.277769	1	0.43076	1
0.408143	1	0.259959	1	0.455955	1
0.414765	1	0.210528	1	0.463433	1
0.408956	1	0.138943	1	0.46086	1
0.401447	1	0.173867	1	0.459532	1
0.412456	1	0.254171	1	0.425413	1
0.401431	1	0.303422	1	0.354635	1
0.404237	1	0.323305	1	0.276441	1
0.40719	1	0.324215	1	0.26305	1
0.407827	1	0.307242	1	0.282733	1
0.407116	1	0.280428	1	0.289002	1
0.398011	1	0.256343	1	0.306415	1
0.414397	1	0.241599	1	0.33274	1
0.408812	1	0.233923	1	0.362163	1
0.401638	1	0.237427	1	0.372881	1
0.411291	1	0.243286	1	0.361991	1
0.396647	1	0.249523	1	0.342411	1
0.400959	1	0.254467	1	0.317838	1
0.408452	1	0.255809	1	0.286993	1
0.406544	1	0.258736	1	0.25579	1
0.406526	1	0.263211	1	0.242873	1
0.401764	1	0.266559	1	0.251453	1
0.40876	1	0.25461	1	0.268663	1
0.397687	1	0.245145	1	0.270318	1
0.395119	1	0.242021	1	0.276384	1
0.400045	1	0.255159	1	0.284237	1
0.39525	1	0.261111	1	0.286633	1
0.399045	1	0.258077	1	0.273934	1
0.394667	1	0.244747	1	0.282383	1
0.396511	1	0.233041	1	0.286548	1
0.394789	1	0.216366	1	0.260368	1
0.406923	1	0.209342	1	0.251919	1
0.383408	1	0.251333	1	0.252786	1
0.404306	1	0.310434	1	0.24473	1
0.395055	1	0.34426	1	0.23878	1
0.400498	1	0.354695	1	0.224972	1
0.408656	1	0.360253	1	0.211082	1
0.399792	1	0.37866	1	0.210214	1
0.407285	1	0.387251	1	0.218442	1
0.399837	1	0.381928	1	0.230941	1
0.403958	1	0.357993	1	0.24776	1
0.39652	1	0.326334	1	0.253351	1
0.404424	1	0.313273	1	0.248726	1
0.392749	1	0.304273	1	0.249104	1
0.388964	1	0.293181	1	0.247013	1
0.398084	1	0.286698	1	0.253463	1
0.398737	1	0.285473	1	0.242741	1
0.404631	1	0.289666	1	0.220543	1
0.402093	1	0.287039	1	0.213819	1
0.401124	1	0.279425	1	0.227387	1
0.398313	1	0.274303	1	0.233749	1
0.413431	1	0.254535	1	0.237228	1
0.4003	1	0.229331	1	0.251912	1
0.402665	1	0.231823	1	0.306001	1
0.400502	1	0.252398	1	0.368845	1
0.394717	1	0.281076	1	0.409402	1
0.403325	1	0.320516	1	0.428719	1
0.404562	1	0.347796	1	0.424664	1
0.389399	1	0.358426	1	0.408751	1
0.405196	1	0.357055	1	0.374644	1
0.394849	1	0.33831	1	0.323378	1
0.408556	1	0.314492	1	0.285751	1
0.413053	1	0.287658	1	0.295308	1
0.406289	1	0.259216	1	0.305979	1
0.411514	1	0.271498	1	0.302506	1
0.404609	1	0.29178	1	0.293427	1
0.424097	1	0.292337	1	0.297847	1
0.408832	1	0.296314	1	0.329426	1
0.416807	1	0.302377	1	0.368076	1
0.417452	1	0.298408	1	0.373763	1
0.408988	1	0.301682	1	0.357598	1
0.396688	1	0.303756	1	0.351958	1
0.409402	1	0.293046	1	0.355045	1
0.417208	1	0.296443	1	0.350014	1
0.41028	1	0.303747	1	0.324633	1
0.410347	1	0.301217	1	0.319721	1
0.410033	1	0.293219	1	0.309775	1
0.412555	1	0.287237	1	0.289294	1
0.423151	1	0.284922	1	0.272139	1
0.423104	1	0.273038	1	0.279759	1
0.415436	1	0.250086	1	0.290132	1
0.410913	1	0.243514	1	0.291426	1
0.393638	1	0.244757	1	0.296341	1
0.402616	1	0.248153	1	0.300173	1
0.407086	1	0.260252	1	0.326814	1
0.411043	1	0.262303	1	0.378875	1
0.405601	1	0.262151	1	0.418509	1
0.410113	1	0.270293	1	0.434281	1
0.399822	1	0.277188	1	0.432997	1
0.410699	1	0.282585	1	0.432261	1
0.409451	1	0.289959	1	0.435742	1
0.406958	1	0.287885	1	0.433305	1
0.408378	1	0.300755	1	0.42963	1
0.404213	1	0.325555	1	0.425142	1
0.408133	1	0.341522	1	0.412065	1
0.406775	1	0.369315	1	0.401643	1
0.405825	1	0.396608	1	0.411351	1
0.399095	1	0.425357	1	0.412682	1
0.410723	1	0.444768	1	0.396331	1
0.407855	1	0.45176	1	0.372705	1
0.394278	1	0.453386	1	0.374202	1
0.416082	1	0.448272	1	0.38309	1
0.408533	1	0.417788	1	0.379953	1
0.406937	1	0.365437	1	0.389667	1
0.40861	1	0.32198	1	0.401516	1
0.403588	1	0.313515	1	0.417633	1
0.411628	1	0.328854	1	0.425591	1
0.410767	1	0.343296	1	0.423067	1
0.402369	1	0.343149	1	0.437177	1
0.414969	1	0.334327	1	0.436549	1
0.413486	1	0.330018	1	0.411624	1
0.408041	1	0.327862	1	0.402397	1
0.397271	1	0.329871	1	0.393798	1
0.399789	1	0.34579	1	0.367921	1
0.403953	1	0.384511	1	0.361395	1
0.408438	1	0.433027	1	0.369973	1
0.406259	1	0.479524	1	0.382733	1
0.400377	1	0.512372	1	0.390559	1
0.407029	1	0.531579	1	0.410696	1
0.411363	1	0.549951	1	0.427268	1
0.401319	1	0.565079	1	0.425642	1
0.400218	1	0.56392	1	0.418167	1
0.415221	1	0.55534	1	0.396906	1
0.409311	1	0.547815	1	0.36688	1
0.418264	1	0.543868	1	0.356906	1
0.407623	1	0.552133	1	0.371508	1
0.416697	1	0.510054	1	0.321082	1
0.41009	1	0.911528	2	0.785783	2
0.422021	1	0.930716	2	0.841518	2
0.416664	1	0.932267	2	0.86	2
0.423057	1	0.933721	2	0.875718	2
0.409377	1	0.932578	2	0.882382	2
0.424747	1	0.927247	2	0.881557	2
0.412275	1	0.918162	2	0.875134	2
0.409817	1	0.905781	2	0.877752	2
0.415574	1	0.893866	2	0.885845	2
0.417542	1	0.881483	2	0.888417	2
0.425024	1	0.862349	2	0.891763	2
0.418446	1	0.847422	2	0.896957	2
0.421026	1	0.84668	2	0.897358	2
0.428918	1	0.848904	2	0.89293	2
0.411299	1	0.83972	2	0.888073	2
0.423353	1	0.830186	2	0.886828	2
0.414196	1	0.828984	2	0.886622	2
0.413118	1	0.824335	2	0.885976	2
0.419013	1	0.811183	2	0.877738	2
0.410152	1	0.791372	2	0.859002	2
0.418835	1	0.77167	2	0.852929	2
0.417829	1	0.77507	2	0.85513	2
0.424901	1	0.786775	2	0.857783	2
0.408084	1	0.797148	2	0.857274	2
0.418708	1	0.808401	2	0.850428	2
0.419754	1	0.811883	2	0.846171	2
0.416185	1	0.795841	2	0.837004	2
0.424343	1	0.79442	2	0.822752	2
0.407566	1	0.800527	2	0.82052	2
0.418582	1	0.816039	2	0.817497	2
0.393517	1	0.827293	2	0.817174	2
0.407495	1	0.829198	2	0.813056	2
0.414003	1	0.83463	2	0.813892	2
0.402476	1	0.841465	2	0.811239	2
0.410359	1	0.846351	2	0.812245	2
0.398785	1	0.852433	2	0.813317	2
0.40858	1	0.845318	2	0.816923	2
0.412828	1	0.817236	2	0.835388	2
0.406952	1	0.787557	2	0.850813	2
0.410345	1	0.794457	2	0.856623	2
0.399727	1	0.802618	2	0.855168	2
0.411604	1	0.80087	2	0.852259	2
0.401424	1	0.79431	2	0.850056	2
0.407371	1	0.784405	2	0.84754	2
0.40325	1	0.787187	2	0.840809	2
0.397669	1	0.801336	2	0.834949	2
0.396559	1	0.809017	2	0.832983	2
0.408272	1	0.802244	2	0.825975	2
0.397444	1	0.773332	2	0.820349	2
0.390955	1	0.76157	2	0.827383	2
0.402654	1	0.781364	2	0.852641	2
0.400142	1	0.791935	2	0.868628	2
0.396818	1	0.797092	2	0.873112	2
0.406712	1	0.794693	2	0.882248	2
0.403718	1	0.778305	2	0.885934	2
0.408657	1	0.750869	2	0.878468	2
0.409284	1	0.72918	2	0.865958	2
0.406605	1	0.717256	2	0.852544	2
0.41033	1	0.734406	2	0.842043	2
0.407767	1	0.760928	2	0.832766	2
0.411666	1	0.772818	2	0.834921	2
0.405127	1	0.760195	2	0.843251	2
0.407564	1	0.753128	2	0.846388	2
0.41124	1	0.780358	2	0.852394	2
0.415486	1	0.794749	2	0.861942	2
0.414227	1	0.785428	2	0.869163	2
0.412289	1	0.772937	2	0.868267	2
0.416478	1	0.765175	2	0.8547	2
0.407928	1	0.771659	2	0.828592	2
0.408696	1	0.779689	2	0.811298	2
0.419921	1	0.782758	2	0.810364	2
0.404352	1	0.776346	2	0.808275	2
0.410911	1	0.756929	2	0.81272	2
0.415266	1	0.740336	2	0.816607	2
0.407478	1	0.727004	2	0.817033	2
0.413749	1	0.727137	2	0.819316	2
0.404593	1	0.746879	2	0.84194	2
0.412244	1	0.742133	2	0.87056	2
0.404958	1	0.733291	2	0.880735	2
0.394951	1	0.759937	2	0.881649	2
0.412866	1	0.7824	2	0.882194	2
0.414659	1	0.78829	2	0.878888	2
0.407153	1	0.780869	2	0.870933	2
0.406918	1	0.777176	2	0.854808	2
0.397193	1	0.776672	2	0.834775	2
0.397545	1	0.772025	2	0.820544	2
0.404385	1	0.770542	2	0.813154	2
0.408843	1	0.771478	2	0.809899	2
0.412104	1	0.770307	2	0.812117	2
0.410715	1	0.76068	2	0.826897	2
0.405252	1	0.75538	2	0.829844	2
0.405196	1	0.759513	2	0.817203	2
0.41424	1	0.763801	2	0.801238	2
0.402361	1	0.76149	2	0.80998	2
0.397001	1	0.735826	2	0.827289	2
0.413342	1	0.706389	2	0.83515	2
0.402967	1	0.69826	2	0.839857	2
0.408702	1	0.708012	2	0.843725	2
0.392806	1	0.719484	2	0.840127	2
0.395293	1	0.733939	2	0.835982	2
0.404662	1	0.733399	2	0.836724	2
0.410602	1	0.738415	2	0.83182	2
0.421659	1	0.748086	2	0.818925	2
0.422202	1	0.753956	2	0.807754	2
0.445275	1	0.7526	2	0.809028	2
0.438711	1	0.742666	2	0.817563	2
0.446987	1	0.733259	2	0.822465	2
0.440664	1	0.734535	2	0.820543	2
0.430959	1	0.734467	2	0.814771	2
0.437606	1	0.711685	2	0.816553	2
0.427104	1	0.678056	2	0.821926	2
0.431301	1	0.660018	2	0.825975	2
0.430543	1	0.663395	2	0.819329	2
0.435123	1	0.676086	2	0.8063	2
0.433407	1	0.693531	2	0.792607	2
0.423649	1	0.718707	2	0.783713	2
0.421882	1	0.741339	2	0.781816	2
0.43176	1	0.75728	2	0.802268	2
0.419915	1	0.771114	2	0.837468	2
0.416992	1	0.775321	2	0.864792	2
0.417017	1	0.762645	2	0.87728	2
0.416902	1	0.725216	2	0.880897	2
0.416445	1	0.644319	2	0.878748	2
0.416507	1	0.697043	2	0.878016	2
0.419958	1	0.77073	2	0.862359	2
0.421343	1	0.803815	2	0.823625	2
0.402864	1	0.813939	2	0.764719	2
0.419109	1	0.812297	2	0.75175	2
0.404525	1	0.79808	2	0.768175	2
0.400843	1	0.774246	2	0.771244	2
0.414002	1	0.753338	2	0.784856	2
0.402325	1	0.738845	2	0.807079	2
0.402278	1	0.729427	2	0.826557	2
0.415952	1	0.734153	2	0.833482	2
0.401221	1	0.740651	2	0.826576	2
0.407572	1	0.744648	2	0.815008	2
0.410317	1	0.748598	2	0.800725	2
0.406792	1	0.749293	2	0.775892	2
0.39909	1	0.749735	2	0.746625	2
0.400745	1	0.755841	2	0.731043	2
0.402693	1	0.757852	2	0.738938	2
0.392872	1	0.74718	2	0.754594	2
0.40276	1	0.737346	2	0.754403	2
0.407579	1	0.734657	2	0.757479	2
0.401377	1	0.745826	2	0.767758	2
0.398307	1	0.753073	2	0.774486	2
0.402351	1	0.75001	2	0.762413	2
0.39815	1	0.73814	2	0.766378	2
0.390644	1	0.726386	2	0.770851	2
0.393385	1	0.70602	2	0.752889	2
0.398149	1	0.697783	2	0.743842	2
0.397132	1	0.743108	2	0.743835	2
0.40348	1	0.791959	2	0.738408	2
0.398472	1	0.814137	2	0.733753	2
0.396388	1	0.819196	2	0.719706	2
0.401223	1	0.823369	2	0.706842	2
0.396407	1	0.833833	2	0.7042	2
0.403674	1	0.838332	2	0.715368	2
0.407438	1	0.835687	2	0.729219	2
0.403817	1	0.821257	2	0.74626	2
0.40337	1	0.800893	2	0.751271	2
0.399839	1	0.790798	2	0.747585	2
0.41379	1	0.785118	2	0.745398	2
0.394092	1	0.774351	2	0.744427	2
0.408415	1	0.768376	2	0.752805	2
0.406108	1	0.764502	2	0.742648	2
0.397448	1	0.768759	2	0.716557	2
0.40818	1	0.766273	2	0.70926	2
0.392836	1	0.759793	2	0.723709	2
0.3993	1	0.756698	2	0.72919	2
0.403442	1	0.738093	2	0.731751	2
0.403445	1	0.710436	2	0.745431	2
0.396682	1	0.713642	2	0.791266	2
0.401063	1	0.733635	2	0.835472	2
0.412429	1	0.762076	2	0.856826	2
0.408255	1	0.795275	2	0.865383	2
0.408909	1	0.812832	2	0.86377	2
0.416795	1	0.821149	2	0.854712	2
0.408258	1	0.819787	2	0.835615	2
0.401908	1	0.807217	2	0.801204	2
0.405383	1	0.789333	2	0.770552	2
0.408886	1	0.766994	2	0.776734	2
0.406534	1	0.741088	2	0.787685	2
0.403364	1	0.751139	2	0.785887	2
0.413651	1	0.769907	2	0.779818	2
0.417127	1	0.770253	2	0.782932	2
0.406221	1	0.77146	2	0.805306	2
0.41158	1	0.777131	2	0.829023	2
0.408525	1	0.774145	2	0.832997	2
0.412501	1	0.778087	2	0.822429	2
0.406909	1	0.780171	2	0.817084	2
0.407523	1	0.76955	2	0.818758	2
0.417871	1	0.774509	2	0.81519	2
0.402833	1	0.780114	2	0.799153	2
0.404424	1	0.777524	2	0.792065	2
0.399823	1	0.770752	2	0.782685	2
0.405758	1	0.765103	2	0.762671	2
0.414186	1	0.763434	2	0.749034	2
0.40629	1	0.753707	2	0.757877	2
0.410246	1	0.730725	2	0.767744	2
0.408786	1	0.720825	2	0.769328	2
0.402231	1	0.724257	2	0.769859	2
0.414754	1	0.727696	2	0.769788	2
0.400848	1	0.740093	2	0.7874	2
0.400897	1	0.741317	2	0.82276	2
0.406028	1	0.739501	2	0.845309	2
0.367167	1	0.748616	2	0.852037	2
0.388472	1	0.756025	2	0.850571	2
0.402957	1	0.760144	2	0.849902	2
0.408596	1	0.765375	2	0.850719	2
0.337413	1	0.765416	2	0.848623	2
0.399241	1	0.776611	2	0.847066	2
0.342942	1	0.794959	2	0.844468	2
0.399548	1	0.807607	2	0.837745	2
0.40515	1	0.823438	2	0.83289	2
0.421484	1	0.839414	2	0.838811	2
0.393838	1	0.855488	2	0.838637	2
0.319118	1	0.866195	2	0.828636	2
0.40409	1	0.869641	2	0.81207	2
0.404733	1	0.868845	2	0.815873	2
0.384859	1	0.865859	2	0.82354	2
0.36379	1	0.850506	2	0.822172	2
0.407631	1	0.820607	2	0.829385	2
0.408522	1	0.79032	2	0.837884	2
0.323466	1	0.782545	2	0.846876	2
0.403973	1	0.795099	2	0.852685	2
0.407514	1	0.80629	2	0.851796	2
0.402693	1	0.805916	2	0.859303	2
0.416986	1	0.797889	2	0.860893	2
0.415776	1	0.795085	2	0.847001	2
0.426963	1	0.795068	2	0.84217	2
0.416933	1	0.796505	2	0.83607	2
0.428006	1	0.807207	2	0.81937	2
0.427054	1	0.83298	2	0.812562	2
0.430923	1	0.861211	2	0.816893	2
0.427195	1	0.883365	2	0.824735	2
0.434498	1	0.898063	2	0.828511	2
0.433449	1	0.906037	2	0.837014	2
0.439617	1	0.914032	2	0.844277	2
0.433058	1	0.920216	2	0.841625	2
0.423064	1	0.920478	2	0.835099	2
0.419834	1	0.917355	2	0.82066	2
0.422321	1	0.913931	2	0.799725	2
0.433398	1	0.912654	2	0.793517	2
0.409676	1	0.915872	2	0.801122	2
0.425028	1	0.900016	2	0.768266	2
0.43183	1
0.422348	1
0.430102	1
0.420417	1
0.427444	1
0.428013	1
0.433217	1
0.420849	1
0.433544	1
0.436255	1
0.438957	1
0.446942	1
0.431632	1
0.432816	1
0.439301	1
0.441025	1
0.445105	1
0.441579	1
0.438622	1
0.435652	1
0.451766	1
0.441497	1
0.447952	1
0.439671	1
0.445666	1
0.444496	1
0.442682	1
0.450209	1
0.436247	1
0.441444	1
0.435904	1
0.438435	1
0.444509	1
0.441391	1
0.43705	1
0.439495	1
0.434054	1
0.433694	1
0.429102	1
0.431858	1
0.432763	1
0.440185	1
0.447485	1
0.441611	1
0.431464	1
0.436125	1
0.443479	1
0.437507	1
0.430226	1
0.416848	1
0.418882	1
0.433345	1
0.433395	1
0.425176	1
0.428787	1
0.420255	1
0.435828	1
0.439377	1
0.43124	1
0.438082	1
0.452136	1
0.446169	1
0.440557	1
0.433582	1
0.434968	1
0.43005	1
0.433485	1
0.441251	1
0.435149	1
0.426508	1
0.429695	1
0.435951	1
0.435195	1
0.433336	1
0.430222	1
0.428273	1
0.418368	1
0.425602	1
0.421551	1
0.423876	1
0.425162	1
0.42753	1
0.421243	1
0.425954	1
0.420876	1
0.422059	1
0.424398	1
0.425838	1
0.426724	1
0.426515	1
0.424544	1
0.416251	1
0.420331	1
0.426803	1
0.425778	1
0.415484	1
0.426535	1
0.432319	1
0.444094	1
0.436452	1
0.434122	1
0.421994	1
0.410526	1
0.41953	1
0.42696	1
0.421781	1
0.415173	1
0.419484	1
0.421569	1
0.426474	1
0.425361	1
0.426392	1
0.420392	1
0.4189	1
0.42478	1
0.419405	1
0.429141	1
0.417968	1
0.414236	1
0.421276	1
0.423217	1
0.421513	1
0.425418	1
0.420155	1
0.433536	1
0.423861	1
0.427125	1
0.435127	1
0.42746	1
0.423562	1
0.425064	1
0.433079	1
0.422351	1
0.422692	1
0.434563	1
0.439176	1
0.435304	1
0.434069	1
0.4403	1
0.435337	1
0.435265	1
0.441464	1
0.436824	1
0.447281	1
0.445061	1
0.441587	1
0.440452	1
0.441078	1
0.442127	1
0.432891	1
0.440182	1
0.420283	1
0.441065	1
0.436629	1
0.42861	1
0.430944	1
0.424436	1
0.442945	1
0.442216	1
0.423382	1
0.431032	1
0.429754	1
0.432214	1
0.426904	1
0.440049	1
0.43891	1
0.423102	1
0.437307	1
0.425025	1
0.427411	1
0.424975	1
0.424075	1
0.436135	1
0.425614	1
0.438985	1
0.439399	1
0.438245	1
0.421716	1
0.437954	1
0.429411	1
0.414394	1
0.420516	1
0.422275	1
0.432321	1
0.419594	1
0.415053	1
0.417557	1
0.412306	1
0.417008	1
0.414958	1
0.420356	1
0.414621	1
0.416646	1
0.417519	1
0.420749	1
0.422729	1
0.424144	1
0.422198	1
0.417268	1
0.410785	1
0.415974	1
0.427296	1
0.42784	1
0.422709	1
0.430289	1
0.432602	1
0.434755	1
0.426304	1
0.415938	1
0.421451	1
0.413772	1
0.421759	1
0.418059	1
0.424149	1
0.417493	1
0.426592	1
0.420737	1
0.415671	1
0.41909	1
0.418205	1
0.424934	1
0.430463	1
0.426428	1
0.41144	1
0.424586	1
0.414762	1
0.424264	1
0.421714	1
0.427234	1
0.426226	1
0.432255	1
0.429334	1
0.425012	1
0.429773	1
0.429029	1
0.437434	1
0.425477	1
0.418373	1
0.418772	1
0.425523	1
0.423579	1
0.426885	1
0.417013	1
0.423369	1
0.424883	1
0.424068	1
0.429447	1
0.41708	1
0.422992	1
0.417852	1
0.432744	1
0.425376	1
0.424577	1
0.419628	1
0.429838	1
0.446281	1
0.42049	1
0.436647	1
0.440044	1
0.428623	1
0.439414	1
0.433988	1
0.424792	1
0.433498	1
0.419396	1
0.425548	1
0.42816	1
0.42495	1
0.42056	1
0.426986	1
0.425338	1
0.429455	1
0.423803	1
0.42878	1
0.425758	1
0.427328	1
0.433356	1
0.429107	1
0.425923	1
0.439164	1
0.439923	1
0.432533	1
0.433163	1
0.4327	1
0.442938	1
0.424931	1
0.423685	1
0.439176	1
0.426422	1
0.429318	1
0.42807	1
0.430245	1
0.427363	1
0.429777	1
0.42053	1
0.415097	1
0.417168	1
0.432479	1
0.418239	1
0.419271	1
0.413701	1
0.423541	1
0.411794	1
0.418186	1
0.419821	1
0.417018	1
0.412942	1
0.417779	1
0.422667	1
0.406245	1
0.42676	1
0.415181	1
0.412983	1
0.423238	1
0.428193	1
0.415341	1
0.418115	1
0.424557	1
0.410147	1
0.419138	1
0.423433	1
0.426009	1
0.414076	1
0.419142	1
0.412529	1
0.415379	1
0.41392	1
0.40362	1
0.417525	1
0.414528	1
0.416357	1
0.437492	1
0.426439	1
0.419885	1
0.419269	1
0.423681	1
0.42092	1
0.422298	1
0.430559	1
0.42917	1
0.438598	1
0.420216	1
0.430001	1
0.431898	1
0.433934	1
0.432493	1
0.432873	1
0.426211	1
0.42419	1
0.43013	1
0.43479	1
0.423754	1
0.429106	1
0.422708	1
0.432437	1
0.414998	1
0.419063	1
0.425234	1
0.433698	1
0.418515	1
0.407421	1
0.416849	1
0.412732	1
0.411396	1
0.418384	1
0.416416	1
0.408916	1
0.417073	1
0.415527	1
0.400267	1
0.414124	1
0.415736	1
0.419374	1
0.422889	1
0.418724	1
0.405789	1
0.401576	1
0.401417	1
0.402972	1
0.410536	1
0.401458	1
0.403794	1
0.405826	1
0.39924	1
0.408269	1
0.404378	1
0.396433	1
0.405767	1
0.399242	1
0.403947	1
0.403081	1
0.404065	1
0.414152	1
0.399685	1
0.410253	1
0.407948	1
0.399815	1
0.403806	1
0.407171	1
0.399937	1
0.400317	1
0.398285	1
0.403865	1
0.40568	1
0.404449	1
0.403243	1
0.408506	1
0.403214	1
0.398989	1
0.396063	1
0.396859	1
0.399514	1
0.401117	1
0.404133	1
0.406004	1
0.394221	1
0.398407	1
0.405765	1
0.395292	1
0.399666	1
0.40757	1
0.405397	1
0.40017	1
0.401662	1
0.40602	1
0.394171	1
0.41019	1
0.396622	1
0.395203	1
0.392712	1
0.393199	1
0.397817	1
0.402588	1
0.396318	1
0.404795	1
0.405162	1
0.401824	1
0.400937	1
0.400468	1
0.414654	1
0.405077	1
0.40608	1
0.409709	1
0.409511	1
0.39755	1
0.394832	1
0.407218	1
0.404358	1
0.402511	1
0.398308	1
0.411213	1
0.403731	1
0.401483	1
0.400838	1
0.404364	1
0.415606	1
0.402799	1
0.406534	1
0.399205	1
0.408259	1
0.387371	1
0.38894	1
0.385636	1
0.392427	1
0.39309	1
0.386824	1
0.38807	1
0.395636	1
0.387841	1
0.3963	1
0.383675	1
0.393378	1
0.401629	1
0.401204	1
0.391433	1
0.394836	1
0.393268	1
0.395466	1
0.39429	1
0.412898	1
0.400827	1
0.402156	1
0.400597	1
0.40509	1
0.395431	1
0.400659	1
0.386304	1
0.393501	1
0.398465	1
0.403681	1
0.40257	1
0.385127	1
0.403346	1
0.390218	1
0.393605	1
0.405394	1
0.392977	1
0.404114	1
0.396408	1
0.39241	1
0.391953	1
0.39643	1
0.392532	1
0.378729	1
0.38901	1
0.392815	1
0.391524	1
0.389305	1
0.385434	1
0.385834	1
0.392653	1
0.396071	1
0.400278	1
0.392761	1
0.397083	1
0.401728	1
0.396209	1
0.399282	1
0.398446	1
0.402515	1
0.382406	1
0.391747	1
0.396859	1
0.390639	1
0.395894	1
0.390428	1
0.394294	1
0.389275	1
0.388928	1
0.385721	1
0.391815	1
0.388628	1
0.393471	1
0.391526	1
0.387797	1
0.39077	1
0.390935	1
0.39112	1
0.382971	1
0.389683	1
0.387063	1
0.384718	1
0.378782	1
0.383868	1
0.381181	1
0.387746	1
0.384564	1
0.385739	1
0.380495	1
0.388641	1
0.392445	1
0.381854	1
0.392067	1
0.390478	1
0.396119	1
0.396075	1
0.392838	1
0.383869	1
0.393431	1
0.401299	1
0.390096	1
0.398571	1
0.397048	1
0.39858	1
0.401239	1
0.409188	1
0.392928	1
0.393572	1
0.393614	1
0.382784	1
0.389465	1
0.395107	1
0.396665	1
0.395709	1
0.378601	1
0.38537	1
0.377622	1
0.393491	1
0.387364	1
0.379353	1
0.386359	1
0.383035	1
0.393416	1
0.383107	1
0.37832	1
0.387569	1
0.388604	1
0.382589	1
0.3856	1
0.386343	1
0.379189	1
0.380092	1
0.387216	1
0.385749	1
0.390507	1
0.393145	1
0.380548	1
0.384891	1
0.3764	1
0.386249	1
0.385052	1
0.39259	1
0.383324	1
0.385462	1
0.395354	1
0.390405	1
0.388766	1
0.388546	1
0.391168	1
0.383875	1
0.383953	1
0.381124	1
0.379467	1
0.390937	1
0.392661	1
0.387141	1
0.391612	1
0.393333	1
0.388805	1
0.387149	1
0.382222	1
0.389538	1
0.385691	1
0.39031	1
0.389221	1
0.386263	1
0.384002	1
0.374758	1
0.386794	1
0.380386	1
0.373067	1
0.394439	1
0.377714	1
0.382161	1
0.376431	1
0.391551	1
0.379233	1
0.386166	1
0.387898	1
0.38806	1
0.385552	1
0.38241	1
0.386237	1
0.389933	1
0.390237	1
0.391685	1
0.391321	1
0.382263	1
0.380714	1
0.386928	1
0.387284	1
0.379165	1
0.376884	1
0.394941	1
0.398434	1
0.38047	1
0.391681	1
0.381604	1
0.379256	1
0.380873	1
0.383137	1
0.390696	1
0.390298	1
0.378127	1
0.381867	1
0.376983	1
0.376117	1
0.381251	1
0.386665	1
0.377869	1
0.3832	1
0.371817	1
0.386623	1
0.384872	1
0.381997	1
0.382601	1
0.387996	1
0.389675	1
0.374509	1
0.39218	1
0.395573	1
0.387863	1
0.389002	1
0.386156	1
0.390153	1
0.38191	1
0.383526	1
0.384242	1
0.379938	1
0.37306	1
0.392246	1
0.382885	1
0.3814	1
0.379658	1
0.390483	1
0.390842	1
0.374343	1
0.390048	1
0.383605	1
0.391234	1
0.387587	1
0.385494	1
0.388097	1
0.3836	1
0.384548	1
0.38574	1
0.384795	1
0.379982	1
0.376483	1
0.393807	1
0.376885	1
0.373167	1
0.366616	1
0.380195	1
0.387859	1
0.376807	1
0.385139	1
0.383596	1
0.393439	1
0.377953	1
0.383757	1
0.383293	1
0.380188	1
0.381824	1
0.387246	1
0.384642	1
0.382481	1
0.386716	1
0.384714	1
0.384453	1
0.380922	1
0.380239	1
0.382094	1
0.392406	1
0.374927	1
0.376706	1
0.387873	1
0.396154	1
0.373822	1
0.385002	1
0.394191	1
0.370332	1
0.375668	1
0.386969	1
0.385799	1
0.382768	1
0.379165	1
0.38299	1
0.380574	1
0.38461	1
0.382037	1
0.388568	1
0.385629	1
0.378282	1
0.382969	1
0.387309	1
0.393225	1
0.382156	1
0.384062	1
0.374741	1
0.377629	1
0.37954	1
0.38236	1
0.384792	1
0.387596	1
0.383673	1
0.397036	1
0.392398	1
0.401004	1
0.393313	1
0.399191	1
0.401347	1
0.389631	1
0.387801	1
0.391949	1
0.386974	1
0.380497	1
0.386361	1
0.381153	1
0.384803	1
0.373052	1
0.385082	1
0.38673	1
0.37633	1
0.37634	1
0.381684	1
0.381181	1
0.381753	1
0.378646	1
0.382011	1
0.38548	1
0.388165	1
0.388587	1
0.382788	1
0.381073	1
0.369019	1
0.389684	1
0.389993	1
0.379988	1
0.380529	1
0.38846	1
0.381933	1
0.378759	1
0.375679	1
0.384526	1
0.373122	1
0.389126	1
0.387684	1
0.380507	1
0.38939	1
0.374079	1
0.378134	1
0.374074	1
0.382174	1
0.369772	1
0.390386	1
0.381006	1
0.378897	1
0.371379	1
0.388923	1
0.375913	1
0.37672	1
0.382147	1
0.374806	1
0.375485	1
0.383614	1
0.373736	1
0.378566	1
0.372745	1
0.375076	1
0.371442	1
0.372221	1
0.378746	1
0.37982	1
0.388924	1
0.370738	1
0.381908	1
0.36963	1
0.373218	1
0.374365	1
0.376233	1
0.368922	1
0.377944	1
0.375849	1
0.367941	1
0.375942	1
0.375592	1
0.375775	1
0.371761	1
0.365879	1
0.368548	1
0.37024	1
0.366216	1
0.378082	1
0.379102	1
0.368176	1
0.37169	1
0.377141	1
0.369898	1
0.376081	1
0.375858	1
0.374234	1
0.375416	1
0.375128	1
0.379246	1
0.378677	1
0.383607	1
0.379551	1
0.376954	1
0.381084	1
0.380923	1
0.37803	1
0.37257	1
0.379068	1
0.366853	1
0.37601	1
0.379597	1
0.381406	1
0.380268	1
0.379116	1
0.376901	1
0.368054	1
0.385702	1
0.361971	1
0.384193	1
0.368767	1
0.369129	1
0.376197	1
0.368779	1
0.379351	1
0.36966	1
0.36738	1
0.373533	1
0.370753	1
0.367219	1
0.38035	1
0.374366	1
0.374357	1
0.37995	1
0.370126	1
0.367109	1
0.377787	1
0.3738	1
0.363109	1
0.374298	1
0.379562	1
0.371162	1
0.373458	1
0.37863	1
0.374953	1
0.382444	1
0.377283	1
0.373992	1
0.377309	1
0.370244	1
0.372868	1
0.371079	1
0.366767	1
0.363238	1
0.372828	1
0.374134	1
0.367956	1
0.375239	1
0.364799	1
0.375094	1
0.370243	1
0.370173	1
0.376404	1
0.373894	1
0.377661	1
0.378282	1
0.379491	1
0.377606	1
0.384613	1
0.375249	1
0.374662	1
0.377886	1
0.381394	1
0.383625	1
0.382268	1
0.37844	1
0.384279	1
0.382621	1
0.374842	1
0.383474	1
0.387224	1
0.39408	1
0.395077	1
0.400712	1
0.41659	1
0.420921	1
0.407497	1
0.421177	1
0.419772	1
0.420677	1
0.434348	1
0.433164	1
0.440837	1
0.419882	1
0.412751	1
0.411748	1
0.429816	1
0.415119	1
0.425409	1
0.426242	1
0.432113	1
0.424538	1
0.417449	1
0.39196	1
0.410879	1
0.409905	1
0.407856	1
0.417781	1
0.401343	1
0.414756	1
0.420984	1
0.410923	1
0.398562	1
0.399825	1
0.394624	1
0.395732	1
0.387324	1
0.390567	1
0.384232	1
0.380116	1
0.378106	1
0.380142	1
0.374972	1
0.373269	1
0.381438	1
0.375809	1
0.388895	1
0.380578	1
0.386551	1
0.38646	1
0.381231	1
0.383929	1
0.384806	1
0.383529	1
0.381924	1
0.386866	1
0.381621	1
0.393081	1
0.382614	1
0.396871	1
0.39561	1
0.374194	1
0.391202	1
0.381798	1
0.387076	1
0.381587	1
0.384607	1
0.386505	1
0.391923	1
0.401431	1
0.38758	1
0.389251	1
0.397022	1
0.395577	1
0.398513	1
0.385964	1
0.392656	1
0.387711	1
0.394656	1
0.384511	1
0.380389	1
0.389481	1
0.381487	1
0.390004	1
0.387603	1
0.394288	1
0.399392	1
0.390575	1
0.397226	1
0.387446	1
0.400823	1
0.391929	1
0.369194	1
0.37551	1
0.395165	1
0.380574	1
0.326772	1
0.372686	1
0.333784	1
0.376744	1
0.384239	1
0.381627	1
0.38277	1
0.382211	1
0.380033	1
0.383319	1
0.381252	1
0.38486	1
0.388139	1
0.3868	1
0.385407	1
0.389403	1
0.390652	1
0.3864	1
0.382574	1
0.38281	1
0.385014	1
0.38676	1
0.391785	1
0.392759	1
0.383316	1
0.382838	1
0.387419	1
0.390993	1
0.382242	1
0.384427	1
0.388059	1
0.39171	1
0.386421	1
0.386504	1
0.381147	1
0.386964	1
0.385985	1
0.38038	1
0.385593	1
0.383388	1
0.37654	1
0.389872	1
0.381085	1
0.380235	1
0.381116	1
0.386161	1
0.381664	1
0.374856	1
0.377903	1
0.386565	1
0.394258	1
0.373917	1
0.383937	1
0.378431	1
0.382452	1
0.379441	1
0.376882	1
0.380741	1
0.375625	1
0.383839	1
0.377294	1
0.384703	1
0.373559	1
0.383452	1
0.394566	1
0.396721	1
0.397913	1
0.385569	1
0.386346	1
0.389746	1
0.38481	1
0.385103	1
0.390358	1
0.399564	1
0.38964	1
0.394651	1
0.390243	1
0.382808	1
0.392356	1
0.386029	1
0.378435	1
0.396346	1
0.386208	1
0.385424	1
0.38202	1
0.38077	1
0.378446	1
0.379171	1
0.376116	1
0.382228	1
0.371121	1
0.384607	1
0.370411	1
0.38292	1
0.382505	1
0.38102	1
0.380566	1
0.382942	1
0.379692	1
0.378421	1
0.378663	1
0.383187	1
0.388413	1
0.379628	1
0.385511	1
0.385284	1
0.388726	1
0.384359	1
0.392076	1
0.385678	1
0.393812	1
0.38313	1
0.382337	1
0.381854	1
0.382261	1
0.386485	1
0.383553	1
0.38212	1
0.384923	1
0.386725	1
0.388842	1
0.391862	1
0.394215	1
0.392387	1
0.387242	1
0.390561	1
0.389061	1
0.381741	1
0.389454	1
0.380797	1
0.381124	1
0.373743	1
0.3726	1
0.384431	1
0.370246	1
0.381738	1
0.374864	1
0.370351	1
0.370644	1
0.36445	1
0.376724	1
0.3745	1
0.379583	1
0.379636	1
0.3722	1
0.36928	1
0.380643	1
0.378689	1
0.382735	1
0.369123	1
0.374924	1
0.374958	1
0.370178	1
0.368976	1
0.374666	1
0.36428	1
0.380017	1
0.37407	1
0.381917	1
0.383076	1
0.37238	1
0.376768	1
0.379441	1
0.378211	1
0.366841	1
0.389452	1
0.38153	1
0.385316	1
0.375177	1
0.373367	1
0.386797	1
0.376101	1
0.374679	1
0.376001	1
0.380996	1
0.376328	1
0.368562	1
0.373975	1
0.376229	1
0.38046	1
0.376915	1
0.391417	1
0.370655	1
0.377721	1
0.376615	1
0.37362	1
0.373871	1
0.370682	1
0.378295	1
0.380729	1
0.380289	1
0.377938	1
0.391295	1
0.386733	1
0.370862	1
0.383066	1
0.387992	1
0.385373	1
0.373756	1
0.373266	1
0.389774	1
0.382547	1
0.372234	1
0.380937	1
0.380883	1
0.374664	1
0.379508	1
0.384926	1
0.399249	1
0.389358	1
0.385209	1
0.383493	1
0.381711	1
0.390197	1
0.393483	1
0.388593	1
0.396646	1
0.391963	1
0.386621	1
0.411909	1
0.416938	1
0.405078	1
0.400548	1
0.389238	1
0.396314	1
0.407832	1
0.40709	1
0.416578	1
0.400788	1
0.396588	1
0.417632	1
0.41472	1
0.407738	1
0.395988	1
0.400725	1
0.407675	1
0.396653	1
0.391438	1
0.393576	1
0.383475	1
0.384106	1
0.384199	1
0.386998	1
0.375801	1
0.377419	1
0.377104	1
0.378666	1
0.37632	1
0.377007	1
0.379994	1
0.38262	1
0.382251	1
0.390481	1
0.38464	1
0.379004	1
0.382974	1
0.368871	1
0.375041	1
0.381245	1
0.369751	1
0.376272	1
0.370592	1
0.377519	1
0.372803	1
0.371029	1
0.371498	1
0.371089	1
0.371573	1
0.373914	1
0.380161	1
0.371331	1
0.372205	1
0.374828	1
0.375261	1
0.373935	1
0.375156	1
0.37247	1
0.380584	1
0.376098	1
0.38222	1
0.375446	1
0.377162	1
0.386791	1
0.37772	1
0.377225	1
0.390937	1
0.37409	1
0.378009	1
0.382095	1
0.380655	1
0.382733	1
0.387436	1
0.383621	1
0.38768	1
0.389344	1
0.384837	1
0.382092	1
0.382975	1
0.387941	1
0.391563	1
0.40199	1
0.391701	1
0.392049	1
0.398717	1
0.398507	1
0.39093	1
0.396128	1
0.395872	1
0.384236	1
0.388809	1
0.385963	1
0.401031	1
0.389869	1
0.386494	1
0.395271	1
0.391386	1
0.384996	1
0.390395	1
0.386278	1
0.393314	1
0.389516	1
0.39845	1
0.399128	1
0.392646	1
0.393467	1
0.386814	1
0.386983	1
0.386577	1
0.38599	1
0.390905	1
0.382221	1
0.381245	1
0.381337	1
0.377529	1
0.380927	1
0.373856	1
0.379476	1
0.381998	1
0.381682	1
0.379571	1
0.376724	1
0.369358	1
0.378382	1
0.368599	1
0.383458	1
0.380906	1
0.372244	1
0.376003	1
0.370189	1
0.370647	1
0.372847	1
0.36893	1
0.372319	1
0.361704	1
0.367156	1
0.368215	1
0.370701	1
0.377307	1
0.371099	1
0.379263	1
0.36552	1
0.369514	1
0.371781	1
0.37511	1
0.377973	1
0.368977	1
0.370842	1
0.379001	1
0.375515	1
0.381178	1
0.379869	1
0.391366	1
0.376263	1
0.387838	1
0.386324	1
0.382518	1
0.39109	1
0.381006	1
0.383258	1
0.384067	1
0.374602	1
0.384863	1
0.377943	1
0.374741	1
0.385395	1
0.38185	1
0.383444	1
0.380255	1
0.388644	1
0.389782	1
0.392374	1
0.38673	1
0.385593	1
0.380816	1
0.378975	1
0.377448	1
0.3756	1
0.371749	1
0.378088	1
0.372695	1
0.358642	1
0.365483	1
0.361395	1
0.362235	1
0.373209	1
0.368038	1
0.363927	1
0.367205	1
0.370655	1
0.36629	1
0.371398	1
0.355564	1
0.371159	1
0.372989	1
0.366134	1
0.362631	1
0.365396	1
0.372367	1
0.362764	1
0.362086	1
0.373125	1
0.361271	1
0.36912	1
0.368407	1
0.371699	1
0.370934	1
0.368566	1
0.360711	1
0.372059	1
0.371056	1
0.372029	1
0.372651	1
0.361581	1
0.366794	1
0.368601	1
0.367527	1
0.3696	1
0.366131	1
0.361978	1
0.357829	1
0.372035	1
0.364903	1
0.379859	1
0.37394	1
0.36618	1
0.36971	1
0.370247	1
0.368432	1
0.376904	1
0.363636	1
0.363856	1
0.365242	1
0.368706	1
0.367157	1
0.360856	1
0.371593	1
0.372061	1
0.360948	1
0.366565	1
0.367333	1
0.370201	1
0.367284	1
0.367165	1
0.3765	1
0.367104	1
0.3738	1
[truncated: 10,001 more rows]

## Sheet: Fig.2g-Fly
XY		YT		XT			Comments
0.379425	1	0.26894	1	0.273931	1		1: Raw data
0.350603	1	0.251043	1	0.251306	1		2: DeepCAD-RT denoised
0.403929	1	0.214439	1	0.215847	1
0.429824	1	0.184642	1	0.166063	1
0.481273	1	0.167863	1	0.120699	1
0.354692	1	0.15545	1	0.101524	1
0.345999	1	0.144808	1	0.10202	1
0.364622	1	0.137544	1	0.104252	1
0.359744	1	0.133941	1	0.113879	1
0.415128	1	0.134854	1	0.12149	1
0.40502	1	0.133457	1	0.134918	1
0.426839	1	0.132039	1	0.160917	1
0.375902	1	0.127051	1	0.198675	1
0.347588	1	0.129434	1	0.233776	1
0.470462	1	0.124547	1	0.266223	1
0.422722	1	0.123429	1	0.304026	1
0.511168	1	0.120117	1	0.331323	1
0.38662	1	0.121454	1	0.339495	1
0.331082	1	0.120456	1	0.344867	1
0.399519	1	0.118413	1	0.362349	1
0.378725	1	0.117525	1	0.41871	1
0.34637	1	0.115997	1	0.471278	1
0.352182	1	0.116948	1	0.492763	1
0.361473	1	0.123959	1	0.506886	1
0.344723	1	0.129635	1	0.523338	1
0.333449	1	0.13697	1	0.526568	1
0.499054	1	0.141345	1	0.506623	1
0.4045	1	0.146804	1	0.483915	1
0.413549	1	0.162426	1	0.469476	1
0.334361	1	0.199082	1	0.447858	1
0.347124	1	0.249365	1	0.432256	1
0.362807	1	0.295451	1	0.432851	1
0.371768	1	0.338166	1	0.45337	1
0.365402	1	0.360583	1	0.486697	1
0.350875	1	0.377925	1	0.519769	1
0.36452	1	0.383554	1	0.540802	1
0.369291	1	0.388045	1	0.542973	1
0.348974	1	0.388	1	0.525488	1
0.518123	1	0.390355	1	0.496415	1
0.522044	1	0.387096	1	0.465575	1
0.373782	1	0.38711	1	0.430463	1
0.377359	1	0.381766	1	0.410383	1
0.375237	1	0.379094	1	0.410259	1
0.392291	1	0.368042	1	0.41077	1
0.369146	1	0.357836	1	0.405775	1
0.366542	1	0.333477	1	0.404991	1
0.386564	1	0.305212	1	0.414282	1
0.381385	1	0.27716	1	0.439699	1
0.37367	1	0.268969	1	0.474821	1
0.359649	1	0.269775	1	0.483979	1
0.503712	1	0.29167	1	0.467043	1
0.514358	1	0.314714	1	0.444404	1
0.374483	1	0.334085	1	0.435553	1
0.350181	1	0.349961	1	0.420439	1
0.361358	1	0.363751	1	0.375793	1
0.403472	1	0.369926	1	0.320488	1
0.436542	1	0.375108	1	0.292077	1
0.39088	1	0.37539	1	0.293124	1
0.380401	1	0.381932	1	0.307376	1
0.402731	1	0.386047	1	0.323158	1
0.387734	1	0.395907	1	0.343517	1
0.351885	1	0.405498	1	0.367405	1
0.520128	1	0.409086	1	0.38164	1
0.506274	1	0.398421	1	0.388735	1
0.372396	1	0.391731	1	0.3991	1
0.37681	1	0.38178	1	0.410558	1
0.399815	1	0.37482	1	0.42275	1
0.39701	1	0.36734	1	0.433744	1
0.427397	1	0.36586	1	0.436381	1
0.414105	1	0.364367	1	0.436134	1
0.381535	1	0.361543	1	0.429652	1
0.417817	1	0.344933	1	0.415469	1
0.365506	1	0.33647	1	0.411062	1
0.381346	1	0.360453	1	0.423776	1
0.5228	1	0.400818	1	0.441648	1
0.451925	1	0.431024	1	0.463295	1
0.416347	1	0.452965	1	0.484276	1
0.355257	1	0.469388	1	0.496766	1
0.356905	1	0.486967	1	0.499437	1
0.390859	1	0.49802	1	0.498173	1
0.415057	1	0.503007	1	0.488897	1
0.41331	1	0.520555	1	0.474155	1
0.400246	1	0.552564	1	0.478609	1
0.388861	1	0.576499	1	0.500951	1
0.367413	1	0.584873	1	0.530538	1
0.5008	1	0.588009	1	0.555025	1
0.514722	1	0.590762	1	0.565508	1
0.377021	1	0.595043	1	0.567972	1
0.341305	1	0.598284	1	0.5649	1
0.369515	1	0.586123	1	0.56786	1
0.369416	1	0.566548	1	0.559099	1
0.348517	1	0.550936	1	0.549509	1
0.349955	1	0.537136	1	0.533162	1
0.335954	1	0.514686	1	0.513831	1
0.363751	1	0.496785	1	0.503047	1
0.372687	1	0.483488	1	0.494791	1
0.353799	1	0.470028	1	0.477843	1
0.524229	1	0.450662	1	0.446073	1
0.450298	1	0.433222	1	0.392124	1
0.42675	1	0.416974	1	0.343086	1
0.428931	1	0.40688	1	0.32778	1
0.411809	1	0.389853	1	0.334059	1
0.399386	1	0.368297	1	0.358	1
0.372112	1	0.339897	1	0.388018	1
0.371875	1	0.31592	1	0.408212	1
0.395839	1	0.301779	1	0.421226	1
0.342813	1	0.29619	1	0.423005	1
0.358704	1	0.285313	1	0.41343	1
0.390317	1	0.282018	1	0.398179	1
0.455855	1	0.28282	1	0.375359	1
0.513527	1	0.285506	1	0.352562	1
0.349334	1	0.289801	1	0.331281	1
0.390099	1	0.303167	1	0.339682	1
0.344105	1	0.315833	1	0.422082	1
0.349582	1	0.321722	1	0.512728	1
0.339751	1	0.328334	1	0.553804	1
0.332792	1	0.334479	1	0.563569	1
0.347148	1	0.342093	1	0.565013	1
0.369386	1	0.342707	1	0.559494	1
0.33677	1	0.336633	1	0.551151	1
0.359965	1	0.340818	1	0.548723	1
0.410284	1	0.354963	1	0.547026	1
0.44143	1	0.37637	1	0.537032	1
0.42334	1	0.387217	1	0.505523	1
0.361387	1	0.388149	1	0.459127	1
0.348864	1	0.381855	1	0.425475	1
0.415028	1	0.380159	1	0.412042	1
0.403453	1	0.381297	1	0.399613	1
0.410801	1	0.391688	1	0.373702	1
0.376819	1	0.407681	1	0.316986	1
0.358596	1	0.430684	1	0.236421	1
0.350323	1	0.464585	1	0.175559	1
0.428332	1	0.490346	1	0.134187	1
0.400743	1	0.505288	1	0.115165	1
0.427329	1	0.504957	1	0.110661	1
0.454529	1	0.50194	1	0.111173	1
0.381609	1	0.507116	1	0.120011	1
0.393982	1	0.504309	1	0.158929	1
0.373121	1	0.489371	1	0.232271	1
0.358664	1	0.454514	1	0.304429	1
0.401183	1	0.422186	1	0.355027	1
0.367421	1	0.386881	1	0.381178	1
0.381417	1	0.3537	1	0.390596	1
0.366534	1	0.304135	1	0.376452	1
0.360703	1	0.276637	1	0.336332	1
0.365987	1	0.266921	1	0.276268	1
0.513433	1	0.277793	1	0.209776	1
0.436391	1	0.29033	1	0.152348	1
0.415068	1	0.297923	1	0.120651	1
0.393833	1	0.302171	1	0.107409	1
0.422341	1	0.291828	1	0.103195	1
0.378811	1	0.273911	1	0.100028	1
0.389265	1	0.243012	1	0.0989311	1
0.398751	1	0.211341	1	0.0975243	1
0.359334	1	0.18173	1	0.102077	1
0.376244	1	0.15999	1	0.113826	1
0.361429	1	0.152432	1	0.141632	1
0.338942	1	0.155698	1	0.182991	1
0.524628	1	0.163397	1	0.223746	1
0.463007	1	0.172151	1	0.263282	1
0.432283	1	0.176741	1	0.296577	1
0.368336	1	0.167825	1	0.334131	1
0.412726	1	0.156679	1	0.376709	1
0.398285	1	0.147845	1	0.407726	1
0.385288	1	0.1498	1	0.424939	1
0.348952	1	0.15825	1	0.432144	1
0.339841	1	0.163356	1	0.431591	1
0.380606	1	0.157666	1	0.433534	1
0.387887	1	0.149741	1	0.436919	1
0.377008	1	0.133408	1	0.437838	1
0.49435	1	0.121931	1	0.436451	1
0.490041	1	0.107483	1	0.420603	1
0.410686	1	0.0971937	1	0.393255	1
0.428664	1	0.090503	1	0.345364	1
0.39056	1	0.0870971	1	0.299618	1
0.400995	1	0.0914683	1	0.268839	1
0.39389	1	0.0978962	1	0.252429	1
0.399179	1	0.107232	1	0.245986	1
0.408632	1	0.114955	1	0.241667	1
0.385289	1	0.12351	1	0.237045	1
0.401022	1	0.127734	1	0.235197	1
0.439802	1	0.130937	1	0.230233	1
0.485044	1	0.130903	1	0.218819	1
0.455623	1	0.124343	1	0.20653	1
0.415521	1	0.121233	1	0.184546	1
0.389894	1	0.113687	1	0.165847	1
0.422677	1	0.104211	1	0.152169	1
0.402636	1	0.093871	1	0.148885	1
0.397676	1	0.0814628	1	0.154415	1
0.414945	1	0.0692569	1	0.158338	1
0.370642	1	0.0618836	1	0.157385	1
0.384137	1	0.0571349	1	0.150811	1
0.368799	1	0.0534648	1	0.140532	1
0.485562	1	0.0528722	1	0.130556	1
0.492377	1	0.0510809	1	0.11734	1
0.419504	1	0.0506493	1	0.106695	1
0.42729	1	0.0496206	1	0.0975513	1
0.465503	1	0.0498802	1	0.0892755	1
0.41139	1	0.0490912	1	0.0823705	1
0.412045	1	0.0495269	1	0.0793702	1
0.380061	1	0.0504098	1	0.0751674	1
0.41076	1	0.052114	1	0.0748021	1
0.391711	1	0.0544269	1	0.0774274	1
0.379689	1	0.056427	1	0.0823603	1
0.389529	1	0.0584714	1	0.0851104	1
0.442902	1	0.0608756	1	0.0879791	1
0.493551	1	0.0639081	1	0.0962454	1
0.421799	1	0.0665131	1	0.117613	1
0.413881	1	0.0676679	1	0.161241	1
0.40224	1	0.0707163	1	0.218902	1
0.407033	1	0.0721234	1	0.255359	1
0.42385	1	0.0721608	1	0.265027	1
0.397097	1	0.0728054	1	0.268196	1
0.400511	1	0.0725541	1	0.268637	1
0.41184	1	0.0725204	1	0.270481	1
0.386995	1	0.071591	1	0.267416	1
0.391813	1	0.069409	1	0.263699	1
0.510793	1	0.0672747	1	0.25801	1
0.478972	1	0.0650299	1	0.244258	1
0.422232	1	0.0647711	1	0.240176	1
0.418795	1	0.0652211	1	0.240505	1
0.415038	1	0.0658608	1	0.25051	1
0.391487	1	0.0659436	1	0.263604	1
0.421416	1	0.0664737	1	0.265769	1
0.405262	1	0.065337	1	0.262876	1
0.397192	1	0.0625669	1	0.27608	1
0.373332	1	0.0609025	1	0.2911	1
0.379075	1	0.061466	1	0.294481	1
0.42114	1	0.062715	1	0.291097	1
0.451271	1	0.0645691	1	0.284512	1
0.416415	1	0.0677472	1	0.275506	1
0.436037	1	0.0692295	1	0.267575	1
0.391668	1	0.0718035	1	0.256126	1
0.370759	1	0.072871	1	0.24293	1
0.360274	1	0.0737638	1	0.236258	1
0.38134	1	0.0722351	1	0.231246	1
0.32682	1	0.0717886	1	0.225928	1
0.376724	1	0.074405	1	0.207477	1
0.351846	1	0.0796413	1	0.176962	1
0.327815	1	0.0813815	1	0.154527	1
0.364115	1	0.0856989	1	0.156724	1
0.501902	1	0.736136	2	0.166682	1
0.408676	1	0.712218	2	0.174943	1
0.375646	1	0.652688	2	0.182482	1
0.42846	1	0.592214	2	0.183647	1
0.453507	1	0.540857	2	0.184507	1
0.454419	1	0.493177	2	0.183847	1
0.462112	1	0.436928	2	0.177217	1
0.453348	1	0.370287	2	0.172527	1
0.480874	1	0.317204	2	0.164698	1
0.41243	1	0.291844	2	0.157445	1
0.357067	1	0.274831	2	0.147916	1
0.428127	1	0.251673	2	0.137145	1
0.497909	1	0.237859	2	0.125646	1
0.462775	1	0.230381	2	0.114918	1
0.479653	1	0.236114	2	0.10051	1
0.400204	1	0.241826	2	0.0868076	1
0.417275	1	0.250802	2	0.0790823	1
0.395597	1	0.253338	2	0.0731258	1
0.347483	1	0.257341	2	0.0716277	1
0.369922	1	0.266277	2	0.0728706	1
0.363726	1	0.285468	2	0.0762353	1
0.379772	1	0.316148	2	0.0790024	1
0.409185	1	0.363008	2	0.0835426	1
0.462925	1	0.404387	2	0.0865511	1
0.413123	1	0.444111	2	0.0886817	1
0.431919	1	0.477081	2	0.0925598	1
0.430124	1	0.500412	2	0.0944706	1
0.413081	1	0.525431	2	0.0970014	1
0.440264	1	0.566744	2	0.101175	1
0.436018	1	0.637813	2	0.10173	1
0.492401	1	0.709071	2	0.105555	1
0.511368	1	0.761506	2	0.10773	1
0.435664	1	0.797135	2	0.109136	1
0.519951	1	0.815641	2	0.112368	1
0.491802	1	0.827044	2	0.114236	1
0.44804	1	0.829424	2	0.117323	1
0.512954	1	0.832441	2	0.119264	1
0.349754	1	0.831703	2	0.122888	1
0.422987	1	0.83338	2	0.125672	1
0.437655	1	0.830943	2	0.130168	1
0.410955	1	0.831173	2	0.13554	1
0.381507	1	0.828386	2	0.139307	1
0.369858	1	0.826724	2	0.142583	1
0.412141	1	0.819774	2	0.143693	1
0.369575	1	0.812037	2	0.146402	1
0.378964	1	0.792373	2	0.148001	1
0.371307	1	0.767398	2	0.15114	1
0.35574	1	0.73859	2	0.152601	1
0.380953	1	0.727324	2	0.151973	1
0.444377	1	0.731061	2	0.149233	1
0.46554	1	0.752509	2	0.149783	1
0.440849	1	0.772241	2	0.150286	1
0.427031	1	0.790301	2	0.150953	1
0.411564	1	0.802207	2	0.153172	1
0.357518	1	0.811451	2	0.153695	1
0.341454	1	0.815151	2	0.155661	1
0.370605	1	0.81808	2	0.156551	1
0.403821	1	0.818429	2	0.156057	1
0.379653	1	0.822474	2	0.157542	1
0.346233	1	0.826415	2	0.160521	1
0.34387	1	0.832417	2	0.160699	1
0.470819	1	0.837846	2	0.158102	1
0.493215	1	0.839863	2	0.15658	1
0.418913	1	0.833442	2	0.15498	1
0.438693	1	0.82882	2	0.150844	1
0.386492	1	0.82317	2	0.147458	1
0.415055	1	0.819518	2	0.147487	1
0.35585	1	0.813375	2	0.150085	1
0.415406	1	0.812141	2	0.153542	1
0.401855	1	0.809628	2	0.157349	1
0.351407	1	0.807971	2	0.163394	1
0.388043	1	0.796162	2	0.168432	1
0.392737	1	0.790148	2	0.172339	1
0.436874	1	0.807878	2	0.171935	1
0.50478	1	0.83495	2	0.171534	1
0.454508	1	0.852157	2	0.171369	1
0.409702	1	0.86454	2	0.170179	1
0.397911	1	0.87218	2	0.166699	1
0.423755	1	0.881312	2	0.160277	1
0.388007	1	0.886444	2	0.152082	1
0.400589	1	0.888573	2	0.153993	1
0.394735	1	0.895769	2	0.165093	1
0.397415	1	0.909201	2	0.178075	1
0.38713	1	0.918212	2	0.181492	1
0.372652	1	0.921602	2	0.187852	1
0.417218	1	0.922114	2	0.19149	1
0.474685	1	0.923482	2	0.195493	1
0.438214	1	0.92485	2	0.196949	1
0.47141	1	0.925894	2	0.193096	1
0.447129	1	0.921151	2	0.193906	1
0.429724	1	0.91456	2	0.196863	1
0.366847	1	0.908637	2	0.210988	1
0.407259	1	0.903468	2	0.238349	1
0.384882	1	0.893618	2	0.26391	1
0.355436	1	0.886779	2	0.743091	2
0.378067	1	0.880266	2	0.715102	2
0.387855	1	0.874072	2	0.669577	2
0.435211	1	0.863922	2	0.58465	2
0.451513	1	0.85518	2	0.475236	2
0.42925	1	0.845618	2	0.41774	2
0.466952	1	0.839283	2	0.417669	2
0.418694	1	0.828398	2	0.439475	2
0.429139	1	0.813568	2	0.467119	2
0.451618	1	0.792619	2	0.49423	2
0.39985	1	0.774828	2	0.528932	2
0.402805	1	0.763321	2	0.584949	2
0.407551	1	0.756531	2	0.649015	2
0.383271	1	0.746964	2	0.695416	2
0.385776	1	0.743627	2	0.730798	2
0.46963	1	0.744742	2	0.764334	2
0.385718	1	0.747121	2	0.787982	2
0.456795	1	0.750248	2	0.796301	2
0.441444	1	0.764082	2	0.79918	2
0.34726	1	0.774668	2	0.812026	2
0.364275	1	0.779491	2	0.845569	2
0.373957	1	0.78539	2	0.873853	2
0.347622	1	0.791136	2	0.883622	2
0.370105	1	0.796087	2	0.889933	2
0.366521	1	0.797475	2	0.895441	2
0.342743	1	0.793334	2	0.896118	2
0.448073	1	0.79591	2	0.888091	2
0.449926	1	0.805653	2	0.878122	2
0.439548	1	0.820539	2	0.871022	2
0.432157	1	0.828964	2	0.861037	2
0.389376	1	0.830013	2	0.853394	2
0.38372	1	0.825152	2	0.854422	2
0.414922	1	0.823	2	0.8651	2
0.358201	1	0.823392	2	0.881265	2
0.3369	1	0.830733	2	0.895792	2
0.356256	1	0.840123	2	0.903971	2
0.368212	1	0.853609	2	0.90467	2
0.384912	1	0.869841	2	0.898066	2
0.519791	1	0.88269	2	0.886193	2
0.354522	1	0.88867	2	0.870993	2
0.472394	1	0.888619	2	0.852955	2
0.434437	1	0.887883	2	0.840071	2
0.447027	1	0.889496	2	0.839846	2
0.490517	1	0.887818	2	0.840155	2
0.486275	1	0.882092	2	0.837968	2
0.44505	1	0.8647	2	0.836788	2
0.416096	1	0.847464	2	0.842057	2
0.423114	1	0.825943	2	0.856362	2
0.416763	1	0.802846	2	0.873821	2
0.425673	1	0.761175	2	0.87851	2
0.431027	1	0.738173	2	0.868739	2
0.387983	1	0.726628	2	0.857077	2
0.427867	1	0.740117	2	0.852801	2
0.33933	1	0.751419	2	0.844818	2
0.471462	1	0.759694	2	0.817695	2
0.468618	1	0.763434	2	0.775154	2
0.418632	1	0.754769	2	0.752651	2
0.487968	1	0.736788	2	0.753309	2
0.487888	1	0.705591	2	0.765764	2
0.410868	1	0.665234	2	0.780356	2
0.407197	1	0.622343	2	0.796869	2
0.404359	1	0.58448	2	0.814611	2
0.470097	1	0.571129	2	0.824195	2
0.347398	1	0.577539	2	0.828135	2
0.477448	1	0.593982	2	0.834026	2
0.425393	1	0.607275	2	0.841767	2
0.429962	1	0.614129	2	0.848002	2
0.397731	1	0.599118	2	0.854687	2
0.484759	1	0.581465	2	0.857436	2
0.425295	1	0.564743	2	0.857258	2
0.394026	1	0.568109	2	0.853833	2
0.407009	1	0.583334	2	0.845342	2
0.376727	1	0.595712	2	0.842132	2
0.403466	1	0.583893	2	0.850754	2
0.480724	1	0.568587	2	0.860205	2
0.406469	1	0.537271	2	0.871444	2
0.422796	1	0.512085	2	0.881005	2
0.43198	1	0.476769	2	0.886847	2
0.451835	1	0.450442	2	0.888633	2
0.461955	1	0.427745	2	0.887741	2
0.443871	1	0.419859	2	0.883285	2
0.433667	1	0.428478	2	0.876848	2
0.412189	1	0.446651	2	0.879037	2
0.430291	1	0.47095	2	0.888846	2
0.426706	1	0.493405	2	0.900282	2
0.400749	1	0.511501	2	0.908785	2
0.438812	1	0.524904	2	0.91261	2
0.426197	1	0.526889	2	0.9132	2
0.397293	1	0.527103	2	0.912208	2
0.423609	1	0.515751	2	0.913492	2
0.477558	1	0.507354	2	0.911621	2
0.417009	1	0.489059	2	0.907304	2
0.371121	1	0.465806	2	0.901385	2
0.404166	1	0.431955	2	0.893829	2
0.412134	1	0.392158	2	0.888888	2
0.462318	1	0.350979	2	0.885322	2
0.461683	1	0.315805	2	0.876625	2
0.40929	1	0.286935	2	0.859759	2
0.438054	1	0.271824	2	0.82888	2
0.43769	1	0.260575	2	0.794313	2
0.418134	1	0.251226	2	0.782988	2
0.413264	1	0.243748	2	0.78879	2
0.474331	1	0.240827	2	0.807047	2
0.399225	1	0.239376	2	0.828458	2
0.424677	1	0.238244	2	0.840673	2
0.435082	1	0.239493	2	0.847093	2
0.410843	1	0.248126	2	0.848149	2
0.418986	1	0.255912	2	0.844201	2
0.397492	1	0.265135	2	0.835156	2
0.416597	1	0.277093	2	0.819564	2
0.464464	1	0.287387	2	0.80142	2
0.448136	1	0.296771	2	0.785355	2
0.430905	1	0.306928	2	0.790813	2
0.44268	1	0.317622	2	0.846676	2
0.468557	1	0.327153	2	0.893034	2
0.441808	1	0.334347	2	0.910509	2
0.438423	1	0.341052	2	0.915603	2
0.447371	1	0.343433	2	0.915951	2
0.413385	1	0.342145	2	0.913685	2
0.366963	1	0.336896	2	0.910121	2
0.395656	1	0.334483	2	0.90835	2
0.411244	1	0.327048	2	0.907963	2
0.476857	1	0.319292	2	0.903406	2
0.43634	1	0.306797	2	0.889908	2
0.386975	1	0.295856	2	0.86765	2
0.469881	1	0.28696	2	0.849466	2
0.484616	1	0.280601	2	0.842465	2
0.447206	1	0.276154	2	0.834626	2
0.404964	1	0.276152	2	0.81786	2
0.440275	1	0.272228	2	0.771439	2
0.386441	1	0.26432	2	0.691324	2
0.427747	1	0.253743	2	0.604817	2
0.424255	1	0.248255	2	0.527876	2
0.416364	1	0.245852	2	0.487285	2
0.455623	1	0.252968	2	0.479065	2
0.465544	1	0.265671	2	0.477684	2
0.425412	1	0.278969	2	0.495865	2
0.412083	1	0.286841	2	0.575219	2
0.4508	1	0.294196	2	0.685916	2
0.414003	1	0.299106	2	0.765664	2
0.433764	1	0.299183	2	0.805665	2
0.437145	1	0.280124	2	0.824704	2
0.364779	1	0.26549	2	0.83153	2
0.366115	1	0.27506	2	0.820599	2
0.367268	1	0.294816	2	0.791103	2
0.371608	1	0.311106	2	0.736905	2
0.414672	1	0.327836	2	0.657914	2
0.422807	1			0.566047	2
0.432838	1			0.495314	2
0.430497	1			0.462755	2
0.403325	1			0.454146	2
0.400406	1			0.446977	2
0.39501	1			0.438682	2
0.439047	1			0.437438	2
0.400049	1			0.444129	2
0.35721	1			0.475248	2
0.379876	1			0.543722	2
0.396547	1			0.621098	2
0.490565	1			0.680823	2
0.400756	1			0.725037	2
0.430498	1			0.756859	2
0.421276	1			0.789056	2
0.46176	1			0.81993	2
0.433969	1			0.840526	2
0.450379	1			0.851228	2
0.435261	1			0.854496	2
0.439098	1			0.85422	2
0.408216	1			0.856276	2
0.390681	1			0.85746	2
0.424848	1			0.858864	2
0.496492	1			0.857692	2
0.410671	1			0.848089	2
0.416304	1			0.831196	2
0.433518	1			0.797655	2
0.422082	1			0.759184	2
0.440404	1			0.728542	2
0.408631	1			0.711799	2
0.416363	1			0.705451	2
0.411908	1			0.698211	2
0.392865	1			0.694673	2
0.382231	1			0.690683	2
0.341479	1			0.68666	2
0.464078	1			0.67184	2
0.406469	1			0.650276	2
0.429905	1			0.622802	2
0.422502	1			0.588948	2
0.482811	1			0.561896	2
0.432361	1			0.552757	2
0.408015	1			0.565739	2
0.433169	1			0.572276	2
0.379491	1			0.571851	2
0.362198	1			0.55991	2
0.388272	1			0.539883	2
0.378384	1			0.511442	2
0.442216	1			0.48055	2
0.402227	1			0.450269	2
0.445094	1			0.419736	2
0.434126	1			0.389155	2
0.425374	1			0.365003	2
0.442213	1			0.34702	2
0.367382	1			0.33511	2
0.397053	1			0.331657	2
0.437324	1			0.341363	2
0.389873	1			0.359746	2
0.401613	1			0.372957	2
0.458602	1			0.386387	2
0.393134	1			0.415681	2
0.346662	1			0.478546	2
0.424103	1			0.576245	2
0.427308	1			0.671	2
0.41234	1			0.714567	2
0.45004	1			0.724598	2
0.400442	1			0.728776	2
0.381789	1			0.729298	2
0.406613	1			0.731629	2
0.459278	1			0.728604	2
0.435824	1			0.724502	2
0.430404	1			0.718539	2
0.383696	1			0.702916	2
0.332505	1			0.69705	2
0.441291	1			0.699112	2
0.516046	1			0.712023	2
0.50046	1			0.725038	2
0.497405	1			0.728151	2
0.423818	1			0.725355	2
0.408853	1			0.737365	2
0.467173	1			0.753566	2
0.422438	1			0.758724	2
0.449416	1			0.753894	2
0.372578	1			0.748595	2
0.381548	1			0.740631	2
0.401208	1			0.731762	2
0.413589	1			0.717782	2
0.388269	1			0.703647	2
0.3685	1			0.695526	2
0.477677	1			0.689484	2
0.468609	1			0.680677	2
0.413431	1			0.655935	2
0.490671	1			0.608712	2
0.442073	1			0.572206	2
0.474099	1			0.573752	2
0.461015	1			0.59366	2
0.48179	1			0.606718	2
0.327551	1			0.61843	2
0.427142	1			0.623324	2
0.42587	1			0.625244	2
0.424019	1			0.625135	2
0.416917	1			0.614743	2
0.421925	1			0.603736	2
0.418981	1			0.590066	2
0.411615	1			0.575276	2
0.405395	1			0.554728	2
0.38917	1			0.533131	2
0.39553	1			0.508152	2
0.489052	1			0.481417	2
0.346387	1			0.440615	2
0.422228	1			0.393064	2
0.425254	1			0.357754	2
0.403436	1			0.329983	2
0.415215	1			0.319702	2
0.389716	1			0.320335	2
0.437146	1			0.326407	2
0.409581	1			0.338658	2
0.429876	1			0.351356	2
0.392182	1			0.366469	2
0.417236	1			0.375385	2
0.418383	1			0.385225	2
0.408969	1			0.397835	2
0.394427	1			0.406156	2
0.426154	1			0.41431	2
0.408616	1			0.423427	2
0.438346	1			0.428564	2
0.407182	1			0.434083	2
0.399225	1			0.442396	2
0.371689	1			0.448011	2
0.34423	1			0.453691	2
0.427901	1			0.463572	2
0.431426	1			0.468506	2
0.393863	1			0.474558	2
0.431631	1			0.484267	2
0.420506	1			0.494276	2
0.406209	1			0.504001	2
0.433933	1			0.512633	2
0.406353	1			0.52096	2
0.408236	1			0.526906	2
0.396252	1			0.531765	2
0.429781	1			0.537901	2
0.407248	1			0.543134	2
0.413541	1			0.544036	2
0.441886	1			0.543801	2
0.418564	1			0.538507	2
0.438301	1			0.531058	2
0.413843	1			0.530556	2
0.43912	1			0.532776	2
0.417729	1			0.536519	2
0.443437	1			0.540235	2
0.413473	1			0.537943	2
0.385825	1			0.538501	2
0.413211	1			0.543227	2
0.397868	1			0.548666	2
0.413628	1			0.554452	2
0.443487	1			0.557173	2
0.406116	1			0.555113	2
0.370805	1			0.549567	2
0.431834	1			0.541005	2
0.375663	1			0.528416	2
0.406453	1			0.517987	2
0.386864	1			0.513485	2
0.394027	1			0.517267	2
0.420961	1			0.526638	2
0.397114	1			0.538951	2
0.400939	1			0.555051	2
0.485959	1			0.567769	2
0.395383	1			0.572656	2
0.420359	1			0.574818	2
0.437976	1			0.572114	2
0.430737	1			0.569498	2
0.475117	1			0.565781	2
0.408048	1			0.55404	2
0.423474	1			0.529305	2
0.429166	1			0.499033	2
0.4226	1			0.48823	2
0.394426	1			0.510966	2
0.409099	1			0.541604	2
0.413175	1			0.562178	2
0.421356	1			0.571275	2
0.432032	1			0.573699	2
0.398846	1			0.572965	2
0.41742	1			0.564424	2
0.444006	1			0.545475	2
0.393559	1			0.523356	2
0.433733	1			0.477344	2
0.418646	1			0.3875	2
0.367713	1			0.240732	2
0.437094	1			0.10122	2
0.445398	1
0.390204	1
0.411488	1
0.40854	1
0.420652	1
0.404821	1
0.428679	1
0.383341	1
0.406103	1
0.404383	1
0.379629	1
0.416783	1
0.439174	1
0.374314	1
0.37688	1
0.415095	1
0.443661	1
0.425132	1
0.448131	1
0.425323	1
0.447196	1
0.438685	1
0.411813	1
0.432777	1
0.420716	1
0.393953	1
0.416943	1
0.374451	1
0.410071	1
0.434917	1
0.415132	1
0.417565	1
0.444026	1
0.480077	1
0.40245	1
0.432737	1
0.425387	1
0.36397	1
0.393682	1
0.411359	1
0.424715	1
0.45688	1
0.479014	1
0.435874	1
0.410674	1
0.461772	1
0.438048	1
0.422756	1
0.422195	1
0.390473	1
0.426167	1
0.43021	1
0.420609	1
0.446032	1
0.465915	1
0.444686	1
0.441358	1
0.403424	1
0.427414	1
0.440612	1
0.436545	1
0.40802	1
0.417787	1
0.355919	1
0.403296	1
0.426682	1
0.443347	1
0.434446	1
0.4369	1
0.406501	1
0.448308	1
0.417779	1
0.418761	1
0.408156	1
0.398769	1
0.372597	1
0.454691	1
0.435337	1
0.431953	1
0.39801	1
0.434842	1
0.441619	1
0.444351	1
0.435145	1
0.413697	1
0.408899	1
0.421493	1
0.453502	1
0.446309	1
0.440687	1
0.432661	1
0.450559	1
0.426639	1
0.419278	1
0.447886	1
0.422381	1
0.430685	1
0.402842	1
0.360784	1
0.425907	1
0.458284	1
0.43963	1
0.426895	1
0.4529	1
0.40481	1
0.464106	1
0.446863	1
0.430161	1
0.412936	1
0.412368	1
0.386972	1
0.434191	1
0.489109	1
0.469424	1
0.439061	1
0.424572	1
0.454212	1
0.449529	1
0.426674	1
0.433661	1
0.41828	1
0.422968	1
0.354789	1
0.473076	1
0.454153	1
0.458544	1
0.506723	1
0.407431	1
0.430402	1
0.464467	1
0.436303	1
0.480093	1
0.393353	1
0.41257	1
0.366124	1
0.419982	1
0.472805	1
0.446744	1
0.444786	1
0.479835	1
0.458074	1
0.441375	1
0.484122	1
0.453349	1
0.408638	1
0.409556	1
0.381083	1
0.436472	1
0.467982	1
0.477781	1
0.497601	1
0.467876	1
0.476187	1
0.458092	1
0.435982	1
0.423148	1
0.420134	1
0.374686	1
0.428269	1
0.469463	1
0.485813	1
0.479839	1
0.453864	1
0.440173	1
0.44647	1
0.483483	1
0.447725	1
0.40234	1
0.415364	1
0.426815	1
0.336068	1
0.409782	1
0.470288	1
0.470875	1
0.467121	1
0.451645	1
0.454879	1
0.468244	1
0.449503	1
0.420367	1
0.388914	1
0.454002	1
0.364033	1
0.393448	1
0.466147	1
0.45778	1
0.447002	1
0.424107	1
0.409235	1
0.406277	1
0.459898	1
0.426164	1
0.396141	1
0.424128	1
0.37909	1
0.417999	1
0.384531	1
0.408371	1
0.415091	1
0.433249	1
0.44455	1
0.428744	1
0.42129	1
0.408395	1
0.424629	1
0.416587	1
0.375984	1
0.351124	1
0.419984	1
0.414345	1
0.418872	1
0.411334	1
0.398416	1
0.401321	1
0.425915	1
0.398064	1
0.416462	1
0.353846	1
0.406315	1
0.382425	1
0.397521	1
0.442147	1
0.459532	1
0.440562	1
0.489798	1
0.440762	1
0.40299	1
0.347534	1
0.450072	1
0.458952	1
0.531733	1
0.367354	1
0.365976	1
0.406845	1
0.457758	1
0.49633	1
0.461532	1
0.468767	1
0.464893	1
0.464216	1
0.391979	1
0.39649	1
0.412459	1
0.462287	1
0.457897	1
0.451665	1
0.460643	1
0.451759	1
0.470058	1
0.51139	1
0.520065	1
0.46211	1
0.339856	1
0.357213	1
0.414597	1
0.438344	1
0.421628	1
0.467565	1
0.458239	1
0.431772	1
0.472609	1
0.479662	1
0.475742	1
0.471038	1
0.362242	1
0.384753	1
0.434318	1
0.402346	1
0.443755	1
0.471994	1
0.490448	1
0.477496	1
0.477576	1
0.5031	1
0.436879	1
0.389593	1
0.430969	1
0.418264	1
0.439539	1
0.413836	1
0.441187	1
0.385007	1
0.370846	1
0.38544	1
0.490167	1
0.490964	1
0.430473	1
0.424999	1
0.373452	1
0.482829	1
0.388693	1
0.397143	1
0.443124	1
0.428705	1
0.499286	1
0.486089	1
0.469694	1
0.490136	1
0.465904	1
0.446759	1
0.439563	1
0.340173	1
0.345069	1
0.412424	1
0.423811	1
0.433881	1
0.425821	1
0.385949	1
0.44565	1
0.4521	1
0.448807	1
0.446034	1
0.445646	1
0.370933	1
0.364513	1
0.39997	1
0.394073	1
0.419181	1
0.425465	1
0.473514	1
0.463731	1
0.480038	1
0.458027	1
0.451432	1
0.470055	1
0.388461	1
0.365515	1
0.445991	1
0.429396	1
0.370359	1
0.44149	1
0.454443	1
0.431307	1
0.447496	1
0.43959	1
0.457725	1
0.430009	1
0.419208	1
0.373591	1
0.399253	1
0.407211	1
0.428679	1
0.422892	1
0.381817	1
0.424702	1
0.448422	1
0.429245	1
0.43103	1
0.375092	1
0.366147	1
0.413073	1
0.396394	1
0.425962	1
0.446617	1
0.395745	1
0.419176	1
0.454177	1
0.453654	1
0.420757	1
0.496487	1
0.351025	1
0.405768	1
0.407636	1
0.439846	1
0.358566	1
0.382458	1
0.400465	1
0.400154	1
0.385264	1
0.436891	1
0.434316	1
0.43533	1
0.378664	1
0.386807	1
0.416705	1
0.359065	1
0.427917	1
0.425577	1
0.4021	1
0.406244	1
0.423082	1
0.415624	1
0.41821	1
0.455683	1
0.355802	1
0.382158	1
0.389109	1
0.34115	1
0.432002	1
0.427225	1
0.387077	1
0.388722	1
0.419483	1
0.410374	1
0.415834	1
0.428108	1
0.403695	1
0.400588	1
0.413408	1
0.344011	1
0.364336	1
0.394715	1
0.372573	1
0.399488	1
0.366001	1
0.414747	1
0.427876	1
0.429986	1
0.395963	1
0.433253	1
0.39456	1
0.32709	1
0.375929	1
0.387774	1
0.381572	1
0.418774	1
0.406443	1
0.364139	1
0.388475	1
0.39369	1
0.377646	1
0.418677	1
0.373535	1
0.340794	1
0.396805	1
0.369945	1
0.3746	1
0.411846	1
0.399413	1
0.403431	1
0.398756	1
0.39428	1
0.457002	1
0.403567	1
0.361654	1
0.320435	1
0.331903	1
0.363371	1
0.391594	1
0.377696	1
0.408904	1
0.376048	1
0.413233	1
0.375709	1
0.390905	1
0.374228	1
0.345612	1
0.376566	1
0.390522	1
0.379983	1
0.363805	1
0.404864	1
0.397518	1
0.344981	1
0.434384	1
0.38638	1
0.386982	1
0.324883	1
0.356881	1
0.367553	1
0.37255	1
0.37095	1
0.404106	1
0.411791	1
0.392092	1
0.407446	1
0.419134	1
0.409418	1
0.367182	1
0.359259	1
0.380405	1
0.369877	1
0.360404	1
0.393899	1
0.389582	1
0.413585	1
0.372907	1
0.392194	1
0.436216	1
0.443885	1
0.36695	1
0.333232	1
0.352874	1
0.368198	1
0.396599	1
0.369424	1
0.362833	1
0.385126	1
0.417856	1
0.441985	1
0.443953	1
0.357907	1
0.337244	1
0.374275	1
0.377099	1
0.361756	1
0.357822	1
0.36237	1
0.393262	1
0.37937	1
0.405915	1
0.412669	1
0.447783	1
0.348236	1
0.341567	1
0.34156	1
0.37429	1
0.360991	1
0.368785	1
0.373508	1
0.371206	1
0.395143	1
0.411737	1
0.420859	1
0.387807	1
0.321031	1
0.355348	1
0.355418	1
0.345071	1
0.351565	1
0.36978	1
0.356422	1
0.387126	1
0.39959	1
0.388978	1
0.463241	1
0.36288	1
0.342683	1
0.374557	1
0.346669	1
0.335491	1
0.385565	1
0.388788	1
0.345952	1
0.385665	1
0.418037	1
0.41331	1
0.437606	1
0.355742	1
0.352804	1
0.335729	1
0.357721	1
0.332639	1
0.359469	1
0.35546	1
0.385018	1
0.379923	1
0.407591	1
0.420106	1
0.445873	1
0.375135	1
0.368452	1
0.351395	1
0.357006	1
0.391289	1
0.369954	1
0.350645	1
0.419342	1
0.400511	1
0.390512	1
0.430529	1
0.390366	1
0.319115	1
0.354717	1
0.36651	1
0.330324	1
0.357362	1
0.389399	1
0.416857	1
0.373619	1
0.406322	1
0.415085	1
0.437782	1
0.342208	1
0.331426	1
0.385862	1
0.426383	1
0.387365	1
0.384113	1
0.439703	1
0.409118	1
0.347625	1
0.456497	1
0.430094	1
0.417478	1
0.410332	1
0.409867	1
0.385557	1
0.431897	1
0.352402	1
0.32929	1
0.37518	1
0.395385	1
0.395212	1
0.379873	1
0.4366	1
0.412297	1
0.362462	1
0.375636	1
0.411214	1
0.416097	1
0.412568	1
0.43549	1
0.403051	1
0.402947	1
0.393079	1
0.411135	1
0.441983	1
0.477736	1
0.412127	1
0.420621	1
0.405706	1
0.460697	1
0.387961	1
0.361955	1
0.406649	1
0.414553	1
0.398988	1
0.429336	1
0.422597	1
0.421233	1
0.385002	1
0.381825	1
0.394238	1
0.399525	1
0.410863	1
0.429321	1
0.407938	1
0.359015	1
0.381603	1
0.39306	1
0.386988	1
0.507358	1
0.513305	1
0.411153	1
0.459766	1
0.445435	1
0.421066	1
0.38406	1
0.34094	1
0.342425	1
0.348322	1
0.482876	1
0.438026	1
0.458007	1
0.426468	1
0.390745	1
0.414132	1
0.390169	1
0.417204	1
0.406982	1
0.436451	1
0.444439	1
0.432374	1
0.414632	1
0.47532	1
0.458131	1
0.422885	1
0.411911	1
0.39527	1
0.404711	1
0.393297	1
0.425693	1
0.439833	1
0.409881	1
0.418891	1
0.465805	1
0.427067	1
0.463543	1
0.415908	1
0.399723	1
0.337563	1
0.366388	1
0.434225	1
0.447796	1
0.42816	1
0.434417	1
0.431453	1
0.357835	1
0.516566	1
0.394926	1
0.340078	1
0.405438	1
0.416624	1
0.40947	1
0.429488	1
0.401525	1
0.39724	1
0.397145	1
0.447113	1
0.42695	1
0.482389	1
0.423775	1
0.373482	1
0.370772	1
0.364383	1
0.402545	1
0.412952	1
0.381046	1
0.395592	1
0.425591	1
0.438349	1
0.450131	1
0.438719	1
0.358154	1
0.371329	1
0.372267	1
0.378846	1
0.359775	1
0.399617	1
0.3834	1
0.373802	1
0.418311	1
0.446629	1
0.45068	1
0.400055	1
0.398381	1
0.339532	1
0.406887	1
0.356383	1
0.37399	1
0.355125	1
0.38496	1
0.392968	1
0.430518	1
0.430804	1
0.484299	1
0.412329	1
0.390627	1
0.374532	1
0.400121	1
0.3549	1
0.382181	1
0.392601	1
0.3676	1
0.389571	1
0.412597	1
0.36776	1
0.438987	1
0.433834	1
0.392637	1
0.353057	1
0.373605	1
0.373814	1
0.371165	1
0.385495	1
0.37621	1
0.358879	1
0.400169	1
0.430008	1
0.409738	1
0.488124	1
0.398818	1
0.374503	1
0.359662	1
0.356645	1
0.35561	1
0.379543	1
0.386906	1
0.41576	1
0.430563	1
0.434481	1
0.430775	1
0.45079	1
0.420517	1
0.375686	1
0.371577	1
0.371951	1
0.383529	1
0.367873	1
0.383371	1
0.421392	1
0.41178	1
0.449959	1
0.488024	1
0.428188	1
0.390195	1
0.371754	1
0.363323	1
0.368261	1
0.383237	1
0.410315	1
0.402272	1
0.397547	1
0.402094	1
0.450248	1
0.457072	1
0.424637	1
0.411987	1
0.362886	1
0.38553	1
0.386685	1
0.379922	1
0.389061	1
0.407064	1
0.413874	1
0.433035	1
0.414074	1
0.457008	1
0.425447	1
0.387254	1
0.394706	1
0.414371	1
0.386946	1
0.402706	1
0.402682	1
0.395176	1
0.4089	1
0.409721	1
0.468672	1
0.457158	1
0.401537	1
0.421396	1
0.412288	1
0.362794	1
0.400899	1
0.369467	1
0.396056	1
0.429044	1
0.427813	1
0.407514	1
0.432655	1
0.413188	1
0.405313	1
0.393133	1
0.338795	1
0.382463	1
0.411459	1
0.372109	1
0.387296	1
0.429142	1
0.41994	1
0.45117	1
0.438933	1
0.383669	1
0.400379	1
0.401552	1
0.407793	1
0.446728	1
0.38449	1
0.385843	1
0.415136	1
0.397991	1
0.452489	1
0.41712	1
0.455502	1
0.446079	1
0.37922	1
0.408312	1
0.392828	1
0.398211	1
0.425969	1
0.418623	1
0.410412	1
0.396636	1
0.432154	1
0.456089	1
0.500636	1
0.408468	1
0.416375	1
0.420629	1
0.400427	1
0.407257	1
0.357196	1
0.342197	1
0.516258	1
0.362311	1
0.478314	1
0.507746	1
0.468281	1
0.431694	1
0.435611	1
0.421579	1
0.371011	1
0.469786	1
0.398206	1
0.367229	1
0.517727	1
0.415321	1
0.406236	1
0.409102	1
0.473284	1
0.429855	1
0.418184	1
0.394818	1
0.435708	1
0.419027	1
0.435683	1
0.419963	1
0.419841	1
0.455995	1
0.435947	1
0.454224	1
0.459297	1
0.414392	1
0.417358	1
0.427002	1
0.456298	1
0.415061	1
0.408035	1
0.4421	1
0.385381	1
0.437113	1
0.451066	1
0.485795	1
0.418031	1
0.410596	1
0.427883	1
0.416591	1
0.414934	1
0.381096	1
0.441856	1
0.430905	1
0.417678	1
0.425473	1
0.469147	1
0.469259	1
0.425032	1
0.394981	1
0.40898	1
0.389628	1
0.416036	1
0.422479	1
0.443029	1
0.423265	1
0.355572	1
0.495122	1
0.478465	1
0.383582	1
0.40737	1
0.400038	1
0.391347	1
0.446719	1
0.442323	1
0.468024	1
0.414746	1
0.416896	1
0.469841	1
0.454308	1
0.451711	1
0.434362	1
0.418123	1
0.434032	1
0.43416	1
0.44384	1
0.436767	1
0.41483	1
0.420837	1
0.405451	1
0.446342	1
0.486901	1
0.488166	1
0.47862	1
0.445261	1
0.413779	1
0.436384	1
0.42284	1
0.417642	1
0.478687	1
0.388458	1
0.34389	1
0.473813	1
0.502005	1
0.478101	1
0.45113	1
0.382864	1
0.474404	1
0.425233	1
0.410955	1
0.456815	1
0.44652	1
0.402434	1
0.407113	1
0.463501	1
0.500967	1
0.44681	1
0.471421	1
0.479461	1
0.441653	1
0.468648	1
0.441718	1
0.457378	1
0.424773	1
0.390923	1
0.363046	1
0.501404	1
0.496439	1
0.462797	1
0.473747	1
0.430772	1
0.43928	1
0.445043	1
0.443079	1
0.408454	1
0.38506	1
0.410167	1
0.468029	1
0.491386	1
0.462168	1
0.476468	1
0.46415	1
0.452547	1
0.476299	1
0.453751	1
0.432872	1
0.431183	1
0.400817	1
0.357681	1
0.474544	1
0.503549	1
0.502535	1
0.475178	1
0.472189	1
0.486789	1
0.467489	1
0.480013	1
0.435525	1
0.465745	1
0.36624	1
0.403332	1
0.404828	1
0.525949	1
0.499402	1
0.457192	1
0.488827	1
0.484884	1
0.479373	1
0.463508	1
0.488658	1
0.50298	1
0.371667	1
0.359573	1
0.454177	1
0.512954	1
0.495313	1
0.473015	1
0.487381	1
0.512812	1
0.485407	1
0.44697	1
0.474011	1
0.481834	1
0.417285	1
0.339805	1
0.476784	1
0.506429	1
0.491895	1
0.493255	1
0.511595	1
0.48619	1
0.506384	1
0.486038	1
0.467651	1
0.516296	1
0.359094	1
0.353974	1
0.461289	1
0.489981	1
0.49222	1
0.485754	1
0.496316	1
0.482432	1
0.445548	1
0.444826	1
0.471716	1
0.488208	1
0.347758	1
0.315255	1
0.457262	1
0.525299	1
0.488451	1
0.508631	1
0.467807	1
0.465881	1
0.502185	1
0.505026	1
0.472657	1
0.483353	1
0.37987	1
0.335677	1
0.440793	1
0.42925	1
0.434884	1
0.449426	1
0.477757	1
0.489956	1
0.460592	1
0.474595	1
0.411287	1
0.480906	1
0.366922	1
0.338112	1
0.44594	1
0.462926	1
0.418	1
0.465939	1
0.471798	1
0.471801	1
0.433219	1
0.466582	1
0.469408	1
0.494353	1
0.346214	1
0.364205	1
0.443401	1
0.445946	1
0.428384	1
0.415811	1
0.454607	1
0.435369	1
0.464615	1
0.484981	1
0.472987	1
0.430971	1
0.368112	1
0.348178	1
0.434584	1
0.47682	1
0.504192	1
0.44456	1
0.523492	1
0.49808	1
0.47604	1
0.482622	1
0.525479	1
0.506712	1
0.379633	1
0.338766	1
0.390584	1
0.492473	1
0.509961	1
0.467523	1
0.485155	1
0.495584	1
0.50147	1
0.461633	1
0.528611	1
0.37192	1
0.410023	1
0.357994	1
0.479919	1
0.484209	1
0.422552	1
0.420291	1
0.387888	1
0.437651	1
0.476405	1
0.381854	1
0.437786	1
0.406008	1
0.408322	1
0.417383	1
0.348409	1
0.377506	1
0.408869	1
0.478977	1
0.420635	1
0.426724	1
0.463587	1
0.46586	1
0.506258	1
0.426573	1
0.375414	1
0.347104	1
0.443306	1
0.443796	1
0.445787	1
0.427183	1
0.435108	1
0.456564	1
0.441132	1
0.433621	1
0.459153	1
0.425454	1
0.321586	1
0.403479	1
0.408055	1
0.442847	1
0.443569	1
0.410742	1
0.418968	1
0.442372	1
0.41797	1
0.396611	1
0.48333	1
0.426932	1
0.386878	1
0.43148	1
0.429851	1
0.434393	1
0.443136	1
0.442594	1
0.422505	1
0.50144	1
0.449046	1
0.465664	1
0.467262	1
0.435886	1
0.355109	1
0.46561	1
0.450627	1
0.458945	1
0.461398	1
0.502978	1
0.513741	1
0.50794	1
0.448615	1
0.489134	1
0.358351	1
0.356249	1
0.389203	1
0.458747	1
0.475297	1
0.502996	1
0.485303	1
0.486874	1
0.496323	1
0.484568	1
0.480803	1
0.46335	1
0.382255	1
0.41843	1
0.34928	1
0.433928	1
0.427399	1
0.484428	1
0.381817	1
0.389273	1
0.511719	1
0.456041	1
0.362981	1
0.406044	1
0.403896	1
0.496087	1
0.423611	1
0.400328	1
0.359467	1
0.403377	1
0.389368	1
0.428597	1
0.430038	1
0.393549	1
0.442165	1
0.46745	1
0.332633	1
0.427745	1
0.351451	1
0.483372	1
0.499059	1
0.456051	1
0.479537	1
0.464594	1
0.468384	1
0.452227	1
0.461515	1
0.500483	1
0.320377	1
0.358654	1
0.387016	1
0.450864	1
0.445095	1
0.428523	1
0.444005	1
0.442226	1
0.468565	1
0.432835	1
0.471156	1
0.471229	1
0.323133	1
0.339637	1
0.452034	1
0.418438	1
0.454995	1
0.437076	1
0.419688	1
0.462909	1
0.399587	1
0.42557	1
0.443791	1
0.511075	1
0.323917	1
0.356749	1
0.383824	1
0.422136	1
0.436956	1
0.428496	1
0.429316	1
0.441225	1
0.4454	1
0.452577	1
0.481181	1
0.394801	1
0.394979	1
0.388102	1
0.445135	1
0.417624	1
0.427557	1
0.409822	1
0.413006	1
0.420687	1
0.414316	1
0.40416	1
0.501149	1
0.347405	1
0.382361	1
0.492191	1
0.417594	1
0.40693	1
0.398455	1
0.433054	1
0.427966	1
0.444756	1
0.445326	1
0.425021	1
0.470538	1
0.339338	1
0.33518	1
0.441469	1
0.459446	1
0.411898	1
0.421107	1
0.447102	1
0.451871	1
0.42452	1
0.461116	1
0.50711	1
0.334318	1
0.329389	1
0.441749	1
[truncated: 22,001 more rows]
