# Supplementary material for: Real-time denoising enables high-sensitivity fluorescence time-lapse imaging beyond the shot-noise limit
Source: Nat Biotechnol. 2022 Sep 26;41(2):282–92. doi: 10.1038/s41587-022-01450-8 (PMC9931589; doi:10.1038/s41587-022-01450-8)
Supplement: Source Data Fig. 3 — Statistical source data. [file 41587_2022_1450_MOESM14_ESM.xlsx]

## Sheet: Fig.3e-NP
XY		YT		XT			Comments
0.184041	1	0.181637	1	0.175976	1		1: Raw data
0.174126	1	0.180431	1	0.161003	1		2: DeepCAD-RT denoised
0.168018	1	0.185791	1	0.149038	1
0.173776	1	0.184059	1	0.151791	1
0.181175	1	0.188275	1	0.136145	1
0.175794	1	0.184749	1	0.137636	1
0.173747	1	0.180734	1	0.133014	1
0.171166	1	0.171778	1	0.144831	1
0.177342	1	0.176436	1	0.135259	1
0.175783	1	0.174735	1	0.136877	1
0.173286	1	0.188745	1	0.138091	1
0.174737	1	0.185576	1	0.13385	1
0.173789	1	0.195731	1	0.126879	1
0.179286	1	0.187592	1	0.139662	1
0.168947	1	0.197491	1	0.149591	1
0.173824	1	0.187981	1	0.15883	1
0.169184	1	0.19741	1	0.173554	1
0.179264	1	0.18987	1	0.187095	1
0.181703	1	0.187746	1	0.23131	1
0.178466	1	0.174401	1	0.243356	1
0.172423	1	0.181608	1	0.264377	1
0.173273	1	0.172243	1	0.294499	1
0.177068	1	0.181249	1	0.316374	1
0.170528	1	0.179468	1	0.301576	1
0.172438	1	0.187239	1	0.243127	1
0.17071	1	0.189242	1	0.21566	1
0.173727	1	0.199482	1	0.180023	1
0.174626	1	0.210545	1	0.188645	1
0.176465	1	0.210788	1	0.186768	1
0.169266	1	0.216022	1	0.190158	1
0.173035	1	0.219003	1	0.187219	1
0.167199	1	0.210181	1	0.176154	1
0.173466	1	0.210831	1	0.178104	1
0.170564	1	0.208929	1	0.177759	1
0.175131	1	0.209497	1	0.178206	1
0.170781	1	0.194239	1	0.207184	1
0.169341	1	0.194506	1	0.217723	1
0.168331	1	0.182261	1	0.213853	1
0.169331	1	0.187595	1	0.218588	1
0.171946	1	0.179142	1	0.200387	1
0.174146	1	0.179139	1	0.191032	1
0.170695	1	0.168856	1	0.183174	1
0.168047	1	0.168253	1	0.173041	1
0.171874	1	0.160167	1	0.187127	1
0.175796	1	0.162767	1	0.18141	1
0.174541	1	0.158165	1	0.169518	1
0.172977	1	0.168291	1	0.174624	1
0.169455	1	0.165593	1	0.165105	1
0.175493	1	0.169637	1	0.172599	1
0.173085	1	0.167316	1	0.170462	1
0.171466	1	0.175359	1	0.173874	1
0.177549	1	0.178827	1	0.193725	1
0.173129	1	0.187796	1	0.180812	1
0.169801	1	0.183184	1	0.178348	1
0.172912	1	0.175393	1	0.176459	1
0.166075	1	0.171534	1	0.180569	1
0.167157	1	0.169951	1	0.167041	1
0.169632	1	0.173244	1	0.157181	1
0.16443	1	0.171812	1	0.141246	1
0.172757	1	0.16988	1	0.156225	1
0.168363	1	0.173414	1	0.158474	1
0.172729	1	0.180603	1	0.14917	1
0.176942	1	0.188812	1	0.161265	1
0.174495	1	0.190683	1	0.15872	1
0.172569	1	0.194552	1	0.146113	1
0.174958	1	0.19544	1	0.14786	1
0.175292	1	0.206682	1	0.169368	1
0.167011	1	0.209614	1	0.16907	1
0.169901	1	0.22404	1	0.16403	1
0.176643	1	0.229495	1	0.173085	1
0.171759	1	0.24785	1	0.162029	1
0.178491	1	0.24182	1	0.16686	1
0.172533	1	0.241825	1	0.155633	1
0.174851	1	0.228008	1	0.142819	1
0.174612	1	0.22501	1	0.13648	1
0.170794	1	0.208653	1	0.137523	1
0.17882	1	0.203746	1	0.139945	1
0.17004	1	0.199416	1	0.141874	1
0.176351	1	0.208485	1	0.155096	1
0.172107	1	0.209755	1	0.162284	1
0.175338	1	0.210044	1	0.170986	1
0.181262	1	0.205154	1	0.175418	1
0.173687	1	0.204254	1	0.203012	1
0.17488	1	0.191148	1	0.184972	1
0.173187	1	0.188651	1	0.139876	1
0.177576	1	0.180845	1	0.148517	1
0.180235	1	0.1826	1	0.128899	1
0.174756	1	0.175966	1	0.150299	1
0.172576	1	0.176409	1	0.136645	1
0.177659	1	0.167684	1	0.157036	1
0.178916	1	0.169826	1	0.131891	1
0.173396	1	0.167295	1	0.149107	1
0.17768	1	0.163806	1	0.139469	1
0.175289	1	0.162844	1	0.157296	1
0.174841	1	0.172354	1	0.135297	1
0.173501	1	0.172359	1	0.13172	1
0.180343	1	0.172644	1	0.134487	1
0.174757	1	0.174685	1	0.15666	1
0.171002	1	0.179419	1	0.143327	1
0.174552	1	0.180165	1	0.152112	1
0.172584	1	0.187346	1	0.166588	1
0.175567	1	0.183747	1	0.179727	1
0.177092	1	0.183025	1	0.184163	1
0.174838	1	0.179	1	0.179222	1
0.180124	1	0.177309	1	0.168827	1
0.181575	1	0.176444	1	0.159217	1
0.172428	1	0.1759	1	0.151901	1
0.171637	1	0.178971	1	0.143403	1
0.172951	1	0.177988	1	0.135401	1
0.173904	1	0.177585	1	0.128829	1
0.180379	1	0.169137	1	0.130564	1
0.174334	1	0.168635	1	0.132193	1
0.17263	1	0.168664	1	0.127371	1
0.173707	1	0.176871	1	0.105659	1
0.174691	1	0.180485	1	0.120607	1
0.174153	1	0.174766	1	0.117398	1
0.178021	1	0.166998	1	0.119246	1
0.171301	1	0.164606	1	0.0975265	1
0.176691	1	0.167162	1	0.114352	1
0.176594	1	0.167276	1	0.114816	1
0.171787	1	0.165426	1	0.0972921	1
0.1739	1	0.16351	1	0.116428	1
0.176256	1	0.157601	1	0.115923	1
0.173564	1	0.160224	1	0.0988266	1
0.17342	1	0.164778	1	0.118986	1
0.171724	1	0.171932	1	0.1067	1
0.180222	1	0.17965	1	0.127097	1
0.175254	1	0.177813	1	0.10902	1
0.175731	1	0.175115	1	0.132029	1
0.177925	1	0.162169	1	0.120005	1
0.175546	1	0.146457	1	0.142236	1
0.173352	1	0.142828	1	0.121434	1
0.172349	1	0.13383	1	0.141566	1
0.1715	1	0.136536	1	0.12191	1
0.170907	1	0.129695	1	0.115159	1
0.169592	1	0.133158	1	0.131483	1
0.171372	1	0.128498	1	0.115088	1
0.169017	1	0.134206	1	0.135604	1
0.172398	1	0.128401	1	0.114637	1
0.175214	1	0.128569	1	0.115644	1
0.176071	1	0.11171	1	0.120015	1
0.171479	1	0.107844	1	0.140131	1
0.171861	1	0.101355	1	0.117305	1
0.18155	1	0.10227	1	0.114271	1
0.163808	1	0.0961888	1	0.116693	1
0.175152	1	0.0998959	1	0.129519	1
0.166429	1	0.0944371	1	0.10651	1
0.178444	1	0.101418	1	0.105855	1
0.171443	1	0.0966635	1	0.110316	1
0.171997	1	0.0931656	1	0.108645	1
0.174214	1	0.0711385	1	0.10571	1
0.166497	1	0.0610803	1	0.125841	1
0.174055	1	0.0501304	1	0.109415	1
0.16969	1	0.0405622	1	0.112723	1
0.170802	1	0.0320344	1	0.110555	1
0.166928	1	0.0299194	1	0.112283	1
0.17167	1	0.0276011	1	0.111457	1
0.169428	1	0.0232559	1	0.11427	1
0.175988	1	0.0210166	1	0.114666	1
0.172011	1	0.0189732	1	0.112917	1
0.169433	1	0.0164847	1	0.113504	1
0.169268	1	0.0124502	1	0.115289	1
0.169344	1	0.0150949	1	0.114447	1
0.177234	1	0.0111968	1	0.114426	1
0.176373	1	0.0129853	1	0.114136	1
0.172922	1	0.0129665	1	0.115205	1
0.178315	1	0.0149558	1	0.118539	1
0.173003	1	0.0125777	1	0.122029	1
0.174859	1	0.0135768	1	0.118891	1
0.173071	1	0.0226135	1	0.114062	1
0.175566	1	0.0567226	1	0.110535	1
0.169861	1	0.0567009	1	0.0904973	1
0.149397	1	0.0349047	1	0.112074	1
0.159139	1	0.0232115	1	0.113154	1
0.154266	1	0.0264098	1	0.11389	1
0.157693	1	0.0312442	1	0.117824	1
0.150367	1	0.0446175	1	0.121197	1
0.155759	1	0.0603867	1	0.124689	1
0.153499	1	0.0658227	1	0.106461	1
0.152081	1	0.109236	1	0.132827	1
0.162121	1	0.130201	1	0.13262	1
0.152482	1	0.192962	1	0.132379	1
0.167733	1	0.204938	1	0.134246	1
0.167146	1	0.261836	1	0.115804	1
0.166544	1	0.293023	1	0.136175	1
0.16464	1	0.33956	1	0.13391	1
0.172095	1	0.328904	1	0.13864	1
0.170011	1	0.220861	1	0.117514	1
0.175926	1	0.175635	1	0.136081	1
0.176778	1	0.0982277	1	0.126078	1
0.179458	1	0.0811729	1	0.122294	1
0.175238	1	0.0748712	1	0.0989239	1
0.175495	1	0.0781005	1	0.122771	1
0.171361	1	0.0916245	1	0.129609	1
0.170157	1	0.0899278	1	0.113087	1
0.178447	1	0.0763957	1	0.140519	1
0.174682	1	0.0713216	1	0.141282	1
0.178654	1	0.076888	1	0.120901	1
0.177537	1	0.0764891	1	0.149119	1
0.174518	1	0.0846971	1	0.150104	1
0.179689	1	0.0879938	1	0.126103	1
0.176807	1	0.0948905	1	0.148431	1
0.178432	1	0.0907912	1	0.149612	1
0.178775	1	0.0999086	1	0.130409	1
0.187068	1	0.100727	1	0.153776	1
0.17281	1	0.0998995	1	0.154843	1
0.173691	1	0.101717	1	0.127528	1
0.180991	1	0.102598	1	0.145868	1
0.175568	1	0.100705	1	0.119166	1
0.177817	1	0.104716	1	0.134797	1
0.180693	1	0.106729	1	0.123184	1
0.182478	1	0.10484	1	0.0991252	1
0.179812	1	0.109378	1	0.118111	1
0.183895	1	0.112025	1	0.0968902	1
0.17669	1	0.124147	1	0.114998	1
0.177133	1	0.128687	1	0.0963503	1
0.174117	1	0.140918	1	0.122901	1
0.178365	1	0.139847	1	0.128748	1
0.174072	1	0.140222	1	0.117184	1
0.177408	1	0.145423	1	0.1419	1
0.177691	1	0.143771	1	0.118714	1
0.17538	1	0.129775	1	0.137733	1
0.180944	1	0.122811	1	0.11574	1
0.184127	1	0.128835	1	0.138527	1
0.182458	1	0.14735	1	0.111302	1
0.17471	1	0.210523	1	0.12929	1
0.176708	1	0.220388	1	0.106368	1
0.177764	1	0.177591	1	0.132365	1
0.178248	1	0.149575	1	0.133272	1
0.175575	1	0.133603	1	0.118083	1
0.180734	1	0.132174	1	0.145826	1
0.172239	1	0.127945	1	0.125673	1
0.169361	1	0.130512	1	0.144735	1
0.176725	1	0.132473	1	0.129972	1
0.173505	1	0.135472	1	0.16495	1
0.165936	1	0.131849	1	0.148589	1
0.163723	1	0.125344	1	0.173424	1
0.169241	1	0.124967	1	0.15631	1
0.175065	1	0.127967	1	0.187811	1
0.174262	1	0.12862	1	0.167282	1
0.172243	1	0.11742	1	0.184295	1
0.175605	1	0.114531	1	0.150229	1
0.173149	1	0.116187	1	0.171083	1
0.181009	1	0.125487	1	0.152507	1
0.168158	1	0.121082	1	0.175528	1
0.177736	1	0.11741	1	0.153692	1
0.170304	1	0.117561	1	0.178165	1
0.177917	1	0.119172	1	0.147696	1
0.174761	1	0.117065	1	0.16776	1
0.17912	1	0.118333	1	0.145067	1
0.172144	1	0.109049	1	0.156574	1
0.169127	1	0.109896	1	0.120315	1
0.171218	1	0.104878	1	0.132274	1
0.169993	1	0.107446	1	0.110636	1
0.171465	1	0.0981108	1	0.138237	1
0.167941	1	0.0924762	1	0.119678	1
0.170317	1	0.0854216	1	0.122143	1
0.165559	1	0.0858347	1	0.148301	1
0.168417	1	0.0898271	1	0.127074	1
0.176101	1	0.0933197	1	0.148072	1
0.167732	1	0.101199	1	0.115535	1
0.185024	1	0.103098	1	0.138274	1
0.166444	1	0.116006	1	0.142954	1
0.166018	1	0.115453	1	0.169393	1
0.168853	1	0.113283	1	0.112147	1
0.166844	1	0.107351	1	0.106925	1
0.175597	1	0.116165	1	0.0820074	1
0.172048	1	0.113902	1	0.100634	1
0.169841	1	0.114502	1	0.0775015	1
0.170713	1	0.110625	1	0.0973497	1
0.16751	1	0.113656	1	0.0816634	1
0.171295	1	0.109884	1	0.104024	1
0.169349	1	0.11819	1	0.0904541	1
0.165007	1	0.116292	1	0.120105	1
0.174456	1	0.12967	1	0.104915	1
0.163868	1	0.12518	1	0.129969	1
0.169096	1	0.126043	1	0.107526	1
0.173716	1	0.140194	1	0.118196	1
0.171008	1	0.149304	1	0.0905177	1
0.163663	1	0.143425	1	0.110568	1
0.172146	1	0.136966	1	0.0972779	1
0.169499	1	0.137712	1	0.127361	1
0.167819	1	0.135491	1	0.108894	1
0.169876	1	0.139199	1	0.138052	1
0.172537	1	0.131755	1	0.146964	1
0.168169	1	0.137121	1	0.12258	1
0.167081	1	0.130236	1	0.147076	1
0.170604	1	0.123495	1	0.126736	1
0.170911	1	0.118416	1	0.149854	1
0.174618	1	0.123415	1	0.127524	1
0.165141	1	0.128078	1	0.153697	1
0.170063	1	0.129299	1	0.133803	1
0.163327	1	0.122699	1	0.15961	1
0.168384	1	0.123753	1	0.141377	1
0.172006	1	0.115803	1	0.167421	1
0.170187	1	0.114682	1	0.15815	1
0.173355	1	0.113865	1	0.131101	1
0.164056	1	0.111085	1	0.15488	1
0.166941	1	0.110266	1	0.140584	1
0.168611	1	0.103274	1	0.17538	1
0.165727	1	0.0999774	1	0.148113	1
0.165571	1	0.104784	1	0.156886	1
0.171453	1	0.104383	1	0.143323	1
0.16177	1	0.103373	1	0.116494	1
0.168837	1	0.104386	1	0.136563	1
0.170295	1	0.105275	1	0.113721	1
0.168207	1	0.100035	1	0.132904	1
0.167816	1	0.101168	1	0.130677	1
0.167245	1	0.0962859	1	0.108011	1
0.165654	1	0.0989126	1	0.129071	1
0.16534	1	0.0941049	1	0.126284	1
0.168402	1	0.0935402	1	0.105571	1
0.163968	1	0.0887493	1	0.129879	1
0.164069	1	0.0949813	1	0.130396	1
0.166239	1	0.0928128	1	0.111395	1
0.166982	1	0.107403	1	0.141095	1
0.170113	1	0.105997	1	0.141881	1
0.163773	1	0.104796	1	0.118597	1
0.163014	1	0.0979736	1	0.147178	1
0.165381	1	0.100707	1	0.154021	1
0.160265	1	0.0969826	1	0.130618	1
0.165	1	0.0988363	1	0.152697	1
0.167355	1	0.093711	1	0.147632	1
0.168689	1	0.0963087	1	0.141144	1
0.170152	1	0.0974658	1	0.115053	1
0.172912	1	0.104509	1	0.140208	1
0.169273	1	0.101958	1	0.14038	1
0.164211	1	0.0961033	1	0.140739	1
0.161589	1	0.0950109	1	0.117743	1
0.169027	1	0.0908044	1	0.142291	1
0.174197	1	0.0949385	1	0.150481	1
0.167792	1	0.092694	1	0.141043	1
0.171728	1	0.0944656	1	0.130371	1
0.168177	1	0.0903299	1	0.109726	1
0.161912	1	0.087341	1	0.136319	1
0.165292	1	0.078903	1	0.138966	1
0.166548	1	0.080993	1	0.137092	1
0.164469	1	0.0771162	1	0.139681	1
0.167126	1	0.0812195	1	0.137992	1
0.175286	1	0.0735071	1	0.128519	1
0.168045	1	0.0742488	1	0.0958842	1
0.172086	1	0.067632	1	0.111995	1
0.164136	1	0.0688295	1	0.11198	1
0.164735	1	0.0617458	1	0.109445	1
0.168713	1	0.0618185	1	0.108966	1
0.17165	1	0.0586334	1	0.112922	1
0.164123	1	0.0619685	1	0.122145	1
0.166352	1	0.0647498	1	0.1314	1
0.165561	1	0.0688437	1	0.133403	1
0.166114	1	0.0663798	1	0.134254	1
0.170064	1	0.0702361	1	0.132306	1
0.171465	1	0.0702986	1	0.129988	1
0.171533	1	0.0771328	1	0.134451	1
0.171192	1	0.0851084	1	0.137427	1
0.166369	1	0.0956301	1	0.138672	1
0.168312	1	0.0858165	1	0.140489	1
0.166326	1	0.0840548	1	0.145171	1
0.16966	1	0.0803749	1	0.150526	1
0.169377	1	0.0831651	1	0.149883	1
0.172798	1	0.0831938	1	0.145512	1
0.154595	1	0.0858186	1	0.169727	1
0.166592	1	0.0881965	1	0.148763	1
0.163956	1	0.0882795	1	0.144529	1
0.168577	1	0.08841	1	0.136094	1
0.165786	1	0.0855271	1	0.130223	1
0.169955	1	0.0871225	1	0.126822	1
0.168821	1	0.085497	1	0.143477	1
0.175469	1	0.0831693	1	0.121458	1
0.165549	1	0.0844248	1	0.120577	1
0.164947	1	0.0799759	1	0.116245	1
0.168438	1	0.0809917	1	0.132673	1
0.168727	1	0.0779218	1	0.112202	1
0.172747	1	0.0745426	1	0.112848	1
0.168145	1	0.076931	1	0.112193	1
0.165012	1	0.0813782	1	0.130419	1
0.167074	1	0.0844028	1	0.111634	1
0.170722	1	0.09906	1	0.127013	1
0.170201	1	0.100929	1	0.105799	1
0.165698	1	0.112702	1	0.110056	1
0.172542	1	0.107052	1	0.132847	1
0.165297	1	0.111278	1	0.10933	1
0.169194	1	0.109454	1	0.12401	1
0.164312	1	0.116396	1	0.101782	1
0.164258	1	0.105664	1	0.121741	1
0.167487	1	0.0977576	1	0.102795	1
0.16299	1	0.0896126	1	0.130522	1
0.165444	1	0.0866976	1	0.118351	1
0.172056	1	0.0831754	1	0.137736	1
0.166706	1	0.0898112	1	0.122608	1
0.173396	1	0.0862307	1	0.146355	1
0.164271	1	0.092976	1	0.147787	1
0.167458	1	0.0876868	1	0.124476	1
0.161531	1	0.0960747	1	0.148287	1
0.168983	1	0.0896738	1	0.150663	1
0.169629	1	0.0985956	1	0.133492	1
0.164682	1	0.0907131	1	0.156428	1
0.169245	1	0.0999259	1	0.1536	1
0.166149	1	0.0950042	1	0.151205	1
0.168763	1	0.102938	1	0.130501	1
0.16562	1	0.0921253	1	0.156311	1
0.170049	1	0.0961793	1	0.160689	1
0.167367	1	0.0920465	1	0.165943	1
0.164127	1	0.0999965	1	0.166105	1
0.169438	1	0.0935163	1	0.163948	1
0.172048	1	0.0957267	1	0.163553	1
0.17109	1	0.0912452	1	0.166502	1
0.170019	1	0.0943355	1	0.167098	1
0.164734	1	0.0911853	1	0.153824	1
0.167938	1	0.100314	1	0.141599	1
0.16399	1	0.0996485	1	0.135977	1
0.164427	1	0.103232	1	0.128225	1
0.170231	1	0.0949645	1	0.123033	1
0.166617	1	0.102489	1	0.120812	1
0.168338	1	0.103653	1	0.123497	1
0.164724	1	0.109549	1	0.140168	1
0.169523	1	0.105354	1	0.118588	1
0.171324	1	0.119173	1	0.113188	1
0.164502	1	0.118327	1	0.111115	1
0.171559	1	0.132273	1	0.122961	1
0.164571	1	0.13127	1	0.104788	1
0.162001	1	0.139205	1	0.118855	1
0.165296	1	0.134539	1	0.103166	1
0.172395	1	0.140159	1	0.120064	1
0.166269	1	0.134918	1	0.104517	1
0.153522	1	0.131465	1	0.118251	1
0.160019	1	0.123161	1	0.102339	1
0.148871	1	0.125183	1	0.118312	1
0.1518	1	0.123419	1	0.104591	1
0.153045	1	0.12515	1	0.125878	1
0.155673	1	0.127367	1	0.137135	1
0.157331	1	0.126976	1	0.120082	1
0.155809	1	0.127302	1	0.129532	1
0.160295	1	0.122604	1	0.121479	1
0.155153	1	0.125137	1	0.113211	1
0.15939	1	0.121875	1	0.111989	1
0.15812	1	0.115922	1	0.116162	1
0.158412	1	0.117991	1	0.121872	1
0.165317	1	0.124827	1	0.123594	1
0.166512	1	0.130336	1	0.124637	1
0.163339	1	0.131784	1	0.124106	1
0.167626	1	0.124699	1	0.124406	1
0.165067	1	0.123836	1	0.129401	1
0.169057	1	0.126897	1	0.146573	1
0.174331	1	0.135613	1	0.137519	1
0.166289	1	0.137523	1	0.140621	1
0.171666	1	0.143805	1	0.161334	1
0.167705	1	0.135881	1	0.154095	1
0.167856	1	0.142586	1	0.160369	1
0.167317	1	0.140244	1	0.177609	1
0.165643	1	0.145131	1	0.177714	1
0.165309	1	0.137027	1	0.165518	1
0.16928	1	0.143153	1	0.183307	1
0.172667	1	0.138217	1	0.19194	1
0.171245	1	0.135291	1	0.179761	1
0.167318	1	0.127649	1	0.188542	1
0.17133	1	0.121397	1	0.182632	1
0.170043	1	0.120688	1	0.181182	1
0.17414	1	0.122012	1	0.181315	1
0.168492	1	0.119887	1	0.18088	1
0.174388	1	0.121185	1	0.17352	1
0.168229	1	0.11754	1	0.179218	1
0.166482	1	0.121225	1	0.169232	1
0.17368	1	0.118968	1	0.166568	1
0.170086	1	0.120733	1	0.179323	1
0.165564	1	0.116166	1	0.171537	1
0.166468	1	0.118466	1	0.187533	1
0.169299	1	0.116627	1	0.17877	1
0.171073	1	0.119725	1	0.186823	1
0.167615	1	0.123095	1	0.185644	1
0.16544	1	0.124682	1	0.176616	1
0.171491	1	0.127153	1	0.190587	1
0.168724	1	0.130782	1	0.195027	1
0.169675	1	0.134016	1	0.186113	1
0.17373	1	0.128482	1	0.181562	1
0.168091	1	0.127137	1	0.16083	1
0.169098	1	0.115402	1	0.14897	1
0.177738	1	0.121213	1	0.151073	1
0.170066	1	0.116934	1	0.140446	1
0.171055	1	0.11976	1	0.143254	1
0.167255	1	0.120436	1	0.149861	1
0.170458	1	0.126106	1	0.145623	1
0.173645	1	0.129848	1	0.153085	1
0.168297	1	0.140933	1	0.15747	1
0.169016	1	0.151747	1	0.161174	1
0.171173	1	0.158602	1	0.163293	1
0.174418	1	0.160551	1	0.150461	1
0.169119	1	0.147585	1	0.154434	1
0.166212	1	0.144878	1	0.143712	1
0.170836	1	0.147465	1	0.157547	1
0.168123	1	0.155197	1	0.168202	1
0.169799	1	0.152484	1	0.180317	1
0.166157	1	0.158699	1	0.188095	1
0.174456	1	0.155097	1	0.188054	1
0.171835	1	0.158448	1	0.193573	1
0.172268	1	0.143204	1	0.174524	1
0.174682	1	0.145224	1	0.181922	1
0.171768	1	0.130703	1	0.186041	1
0.173713	1	0.129193	1	0.191778	1
0.173857	1	0.119573	1	0.199091	1
0.167288	1	0.118514	1	0.201806	1
0.168664	1	0.112642	1	0.220778	1
0.173144	1	0.111553	1	0.227212	1
0.166352	1	0.0977394	1	0.240222	1
0.175947	1	0.0975852	1	0.253136	1
0.167272	1	0.099559	1	0.270815	1
0.170679	1	0.102523	1	0.252068	1
0.174543	1	0.103228	1	0.256658	1
0.172349	1	0.104967	1	0.249875	1
0.167018	1	0.102322	1	0.26542	1
0.161179	1	0.106355	1	0.256172	1
0.166339	1	0.107734	1	0.273792	1
0.175976	1	0.109095	1	0.282494	1
0.175414	1	0.627609	2	0.577756	2
0.17185	1	0.643505	2	0.594886	2
0.170568	1	0.651809	2	0.591467	2
0.174896	1	0.656477	2	0.598469	2
0.176027	1	0.656777	2	0.580435	2
0.178096	1	0.656492	2	0.58485	2
0.1761	1	0.652217	2	0.581624	2
0.175389	1	0.642945	2	0.595672	2
0.169268	1	0.646702	2	0.587673	2
0.172166	1	0.647119	2	0.590401	2
0.166814	1	0.659831	2	0.58972	2
0.169913	1	0.657242	2	0.586608	2
0.16726	1	0.666736	2	0.581001	2
0.166361	1	0.656838	2	0.600631	2
0.168455	1	0.669559	2	0.61557	2
0.174012	1	0.658015	2	0.626882	2
0.176522	1	0.669266	2	0.646581	2
0.173724	1	0.660175	2	0.662893	2
0.170489	1	0.660434	2	0.709034	2
0.170153	1	0.643937	2	0.716977	2
0.170253	1	0.649726	2	0.728412	2
0.174807	1	0.640882	2	0.746043	2
0.179203	1	0.650175	2	0.755785	2
0.173947	1	0.64745	2	0.748426	2
0.176167	1	0.656305	2	0.709671	2
0.171842	1	0.659239	2	0.688431	2
0.173016	1	0.673235	2	0.650795	2
0.170586	1	0.683867	2	0.659826	2
0.176985	1	0.685867	2	0.655784	2
0.173436	1	0.690097	2	0.656609	2
0.178188	1	0.691357	2	0.647652	2
0.174986	1	0.684541	2	0.631275	2
0.180096	1	0.683231	2	0.64453	2
0.174626	1	0.682378	2	0.643035	2
0.172311	1	0.683287	2	0.637604	2
0.169482	1	0.668129	2	0.664883	2
0.171541	1	0.666477	2	0.666879	2
0.173044	1	0.653804	2	0.674045	2
0.178406	1	0.65983	2	0.68441	2
0.17558	1	0.648851	2	0.659259	2
0.174703	1	0.649194	2	0.650949	2
0.167601	1	0.63638	2	0.64239	2
0.175382	1	0.637601	2	0.622686	2
0.176537	1	0.628328	2	0.636024	2
0.174664	1	0.634329	2	0.634109	2
0.173867	1	0.626228	2	0.611324	2
0.176502	1	0.637134	2	0.621334	2
0.179903	1	0.633928	2	0.607191	2
0.172233	1	0.641208	2	0.622872	2
0.173558	1	0.636306	2	0.606833	2
0.177791	1	0.646082	2	0.608927	2
0.176431	1	0.648267	2	0.624398	2
0.176045	1	0.657623	2	0.610002	2
0.177252	1	0.653689	2	0.608038	2
0.177201	1	0.648128	2	0.610435	2
0.174727	1	0.641121	2	0.61346	2
0.175311	1	0.639647	2	0.603881	2
0.175834	1	0.643009	2	0.59414	2
0.179488	1	0.640942	2	0.576369	2
0.174241	1	0.640996	2	0.594152	2
0.175445	1	0.644902	2	0.600426	2
0.177767	1	0.652702	2	0.586677	2
0.174303	1	0.661329	2	0.600788	2
0.171109	1	0.664156	2	0.59311	2
0.175231	1	0.667718	2	0.575578	2
0.172867	1	0.668418	2	0.578829	2
0.180874	1	0.682757	2	0.602842	2
0.171471	1	0.683603	2	0.593826	2
0.171256	1	0.698113	2	0.588165	2
0.177938	1	0.702447	2	0.610367	2
0.179929	1	0.710859	2	0.604491	2
0.17881	1	0.712887	2	0.611986	2
0.174082	1	0.715292	2	0.5986	2
0.175308	1	0.704811	2	0.583843	2
0.178183	1	0.699387	2	0.575036	2
0.178211	1	0.683536	2	0.575425	2
0.176136	1	0.681246	2	0.578208	2
0.177948	1	0.676309	2	0.577403	2
0.181316	1	0.684672	2	0.58973	2
0.174434	1	0.685393	2	0.595994	2
0.182005	1	0.687286	2	0.610767	2
0.171785	1	0.67931	2	0.609972	2
0.17267	1	0.680513	2	0.631063	2
0.183151	1	0.666036	2	0.625259	2
0.165949	1	0.661075	2	0.586607	2
0.168858	1	0.654219	2	0.592478	2
0.16903	1	0.652765	2	0.574255	2
0.172743	1	0.644259	2	0.597034	2
0.171127	1	0.643795	2	0.584902	2
0.168136	1	0.636074	2	0.604285	2
0.175863	1	0.636674	2	0.579396	2
0.178887	1	0.633812	2	0.591556	2
0.173181	1	0.631973	2	0.58016	2
0.177123	1	0.628718	2	0.596794	2
0.175984	1	0.635682	2	0.572559	2
0.175388	1	0.636929	2	0.573144	2
0.171002	1	0.640857	2	0.578911	2
0.173331	1	0.642394	2	0.602748	2
0.171105	1	0.648089	2	0.589545	2
0.176618	1	0.647622	2	0.604442	2
0.169506	1	0.654865	2	0.624477	2
0.178154	1	0.650993	2	0.64153	2
0.178451	1	0.650626	2	0.647106	2
0.173615	1	0.64316	2	0.641076	2
0.17956	1	0.64215	2	0.628609	2
0.177815	1	0.640281	2	0.615488	2
0.17143	1	0.636697	2	0.603199	2
0.181911	1	0.642148	2	0.592277	2
0.182398	1	0.640172	2	0.582816	2
0.177112	1	0.63959	2	0.57043	2
0.177021	1	0.633339	2	0.571697	2
0.172531	1	0.629621	2	0.573245	2
0.185719	1	0.631073	2	0.566864	2
0.179393	1	0.638924	2	0.545261	2
0.178521	1	0.642571	2	0.558346	2
0.174667	1	0.635338	2	0.556969	2
0.176033	1	0.629574	2	0.554244	2
0.179011	1	0.624794	2	0.533256	2
0.177954	1	0.629973	2	0.548022	2
0.168779	1	0.627975	2	0.550164	2
0.173755	1	0.623116	2	0.534111	2
0.179918	1	0.622923	2	0.551337	2
0.172825	1	0.613872	2	0.549967	2
0.172132	1	0.616123	2	0.53204	2
0.174174	1	0.624415	2	0.557359	2
0.173991	1	0.635417	2	0.547657	2
0.174403	1	0.645777	2	0.568141	2
0.178329	1	0.646702	2	0.551735	2
0.175896	1	0.642672	2	0.576794	2
0.177852	1	0.624746	2	0.566343	2
0.175585	1	0.606402	2	0.589281	2
0.173233	1	0.600109	2	0.571529	2
0.174928	1	0.587806	2	0.590819	2
0.173746	1	0.591585	2	0.571924	2
0.172646	1	0.58325	2	0.562473	2
0.173807	1	0.587502	2	0.578445	2
0.169408	1	0.581181	2	0.56268	2
0.173422	1	0.58925	2	0.581264	2
0.176488	1	0.582423	2	0.564465	2
0.173884	1	0.582999	2	0.567687	2
0.175493	1	0.558037	2	0.575976	2
0.178646	1	0.553971	2	0.594527	2
0.174614	1	0.543547	2	0.571195	2
0.173306	1	0.546791	2	0.570359	2
0.171643	1	0.534817	2	0.570004	2
0.171348	1	0.538919	2	0.57973	2
0.177511	1	0.52759	2	0.554841	2
0.172537	1	0.542766	2	0.55562	2
0.165687	1	0.536593	2	0.56163	2
0.175469	1	0.53018	2	0.560669	2
0.182061	1	0.489361	2	0.556291	2
0.177605	1	0.469564	2	0.573603	2
0.178034	1	0.437495	2	0.563089	2
0.176786	1	0.425527	2	0.567183	2
0.17745	1	0.402433	2	0.565466	2
0.170038	1	0.390964	2	0.567618	2
0.174867	1	0.382849	2	0.568001	2
0.172786	1	0.369472	2	0.568782	2
0.174868	1	0.368614	2	0.569296	2
0.177279	1	0.352592	2	0.568538	2
0.17736	1	0.348054	2	0.567904	2
0.178364	1	0.341171	2	0.568664	2
0.174391	1	0.341638	2	0.567739	2
0.171445	1	0.330908	2	0.566787	2
0.17119	1	0.332449	2	0.566916	2
0.175914	1	0.334102	2	0.570526	2
0.177144	1	0.348799	2	0.574885	2
0.180795	1	0.333733	2	0.581128	2
0.176838	1	0.336955	2	0.577376	2
0.177186	1	0.368615	2	0.567517	2
0.164369	1	0.464121	2	0.564484	2
0.177522	1	0.461549	2	0.54658	2
0.175185	1	0.404368	2	0.566583	2
0.175532	1	0.371506	2	0.568683	2
0.17109	1	0.373238	2	0.568524	2
0.17849	1	0.389387	2	0.571772	2
0.176502	1	0.422625	2	0.577101	2
0.173766	1	0.459644	2	0.581451	2
0.175509	1	0.468105	2	0.568816	2
0.170344	1	0.548798	2	0.593258	2
0.175604	1	0.575399	2	0.595324	2
0.176229	1	0.653234	2	0.594414	2
0.178465	1	0.671597	2	0.597432	2
0.173869	1	0.715206	2	0.579976	2
0.171808	1	0.732365	2	0.59832	2
0.173862	1	0.747119	2	0.595604	2
0.171553	1	0.740195	2	0.598774	2
0.169106	1	0.666464	2	0.582897	2
0.173056	1	0.633696	2	0.597477	2
0.179264	1	0.526268	2	0.584632	2
0.168192	1	0.496461	2	0.577064	2
0.17412	1	0.482684	2	0.558992	2
0.175683	1	0.489922	2	0.579756	2
0.170634	1	0.513674	2	0.59071	2
0.169523	1	0.509638	2	0.581072	2
0.172777	1	0.48704	2	0.603721	2
0.176427	1	0.474863	2	0.606908	2
0.172278	1	0.486205	2	0.592819	2
0.170921	1	0.490602	2	0.615487	2
0.170259	1	0.505967	2	0.615701	2
0.16979	1	0.512595	2	0.596325	2
0.170335	1	0.52349	2	0.612958	2
0.16828	1	0.518213	2	0.616772	2
0.17409	1	0.53272	2	0.600726	2
0.176055	1	0.535273	2	0.621204	2
0.170696	1	0.53242	2	0.620864	2
0.17612	1	0.534264	2	0.598299	2
0.169071	1	0.535545	2	0.61157	2
0.171652	1	0.534366	2	0.586413	2
0.169551	1	0.533095	2	0.592261	2
0.171568	1	0.538267	2	0.578599	2
0.17323	1	0.5344	2	0.554145	2
0.175191	1	0.542871	2	0.575589	2
0.175143	1	0.544432	2	0.556251	2
0.171828	1	0.558075	2	0.570015	2
0.172715	1	0.564992	2	0.555575	2
0.175389	1	0.582395	2	0.581515	2
0.170241	1	0.57683	2	0.593367	2
0.172854	1	0.579778	2	0.584293	2
0.170944	1	0.591769	2	0.609711	2
0.175119	1	0.591373	2	0.589266	2
0.17135	1	0.572643	2	0.603679	2
0.170248	1	0.562666	2	0.588583	2
0.171931	1	0.571007	2	0.604484	2
0.178689	1	0.595651	2	0.579449	2
0.174238	1	0.655816	2	0.592499	2
0.169665	1	0.659753	2	0.572221	2
0.177557	1	0.621087	2	0.596659	2
0.176389	1	0.605387	2	0.600336	2
0.171829	1	0.585386	2	0.586285	2
0.169459	1	0.585692	2	0.612778	2
0.180977	1	0.577288	2	0.599239	2
0.170856	1	0.579119	2	0.616328	2
0.171885	1	0.583744	2	0.602474	2
0.178318	1	0.58772	2	0.636784	2
0.166974	1	0.585871	2	0.628503	2
0.17373	1	0.574957	2	0.649547	2
0.172625	1	0.571256	2	0.639201	2
0.175057	1	0.574783	2	0.66679	2
0.169044	1	0.571037	2	0.649041	2
0.169927	1	0.559505	2	0.660924	2
0.175053	1	0.557196	2	0.631461	2
0.174876	1	0.56068	2	0.64645	2
0.174623	1	0.572085	2	0.631477	2
0.168827	1	0.570251	2	0.648424	2
0.170681	1	0.562408	2	0.632127	2
0.169149	1	0.562073	2	0.650657	2
0.17543	1	0.565325	2	0.624486	2
0.171602	1	0.561581	2	0.641909	2
0.174568	1	0.561344	2	0.622144	2
0.171464	1	0.552706	2	0.623627	2
0.171951	1	0.551136	2	0.58738	2
0.168364	1	0.548939	2	0.591729	2
0.173645	1	0.547721	2	0.573593	2
0.175834	1	0.532896	2	0.601631	2
0.172938	1	0.521365	2	0.587993	2
0.169642	1	0.514622	2	0.589664	2
0.175878	1	0.510192	2	0.614916	2
0.174677	1	0.518789	2	0.598399	2
0.164173	1	0.524228	2	0.612247	2
0.165593	1	0.54307	2	0.580929	2
0.170648	1	0.54549	2	0.599785	2
0.179346	1	0.559167	2	0.618516	2
0.175912	1	0.560279	2	0.638147	2
0.174973	1	0.560493	2	0.575295	2
0.180875	1	0.549606	2	0.553149	2
0.170945	1	0.561785	2	0.525599	2
0.178959	1	0.558689	2	0.541031	2
0.169205	1	0.565752	2	0.519536	2
0.175184	1	0.556176	2	0.538468	2
0.167657	1	0.564163	2	0.522866	2
0.173329	1	0.554725	2	0.547091	2
0.168557	1	0.566823	2	0.537575	2
0.175974	1	0.560918	2	0.567477	2
0.169417	1	0.580137	2	0.560177	2
0.176406	1	0.575702	2	0.586457	2
0.171923	1	0.576059	2	0.566432	2
0.172955	1	0.5957	2	0.570651	2
0.17492	1	0.603237	2	0.54102	2
0.167631	1	0.597661	2	0.558048	2
0.168172	1	0.590953	2	0.551374	2
0.174155	1	0.591331	2	0.583857	2
0.176737	1	0.586325	2	0.569373	2
0.171537	1	0.593593	2	0.59897	2
0.176377	1	0.583948	2	0.608737	2
0.175197	1	0.588902	2	0.590951	2
0.163585	1	0.581547	2	0.611835	2
0.172293	1	0.570157	2	0.596723	2
0.178588	1	0.565591	2	0.616202	2
0.16819	1	0.571478	2	0.598053	2
0.172594	1	0.577111	2	0.620983	2
0.166754	1	0.582019	2	0.60421	2
0.171753	1	0.575732	2	0.624438	2
0.169195	1	0.576129	2	0.611668	2
0.168308	1	0.565657	2	0.630136	2
0.172739	1	0.560203	2	0.622268	2
0.167854	1	0.558375	2	0.598668	2
0.172666	1	0.554779	2	0.616958	2
0.166188	1	0.55211	2	0.60747	2
0.168762	1	0.544821	2	0.64103	2
0.171288	1	0.538223	2	0.620508	2
0.169327	1	0.539277	2	0.61932	2
0.169105	1	0.543748	2	0.603024	2
0.171228	1	0.545243	2	0.579536	2
0.172439	1	0.546775	2	0.594674	2
0.174509	1	0.546235	2	0.572806	2
0.166246	1	0.540269	2	0.59135	2
0.174166	1	0.542374	2	0.589552	2
0.167921	1	0.531859	2	0.574952	2
0.16834	1	0.536377	2	0.587285	2
0.174694	1	0.529101	2	0.585227	2
0.171037	1	0.529447	2	0.571932	2
0.158627	1	0.519256	2	0.591969	2
0.166037	1	0.530548	2	0.59349	2
0.168481	1	0.531604	2	0.580782	2
0.168215	1	0.552634	2	0.609563	2
0.175703	1	0.550504	2	0.6116	2
0.164348	1	0.548915	2	0.592582	2
0.168677	1	0.538205	2	0.615593	2
0.167117	1	0.544179	2	0.624491	2
0.166435	1	0.53999	2	0.6094	2
0.165831	1	0.541427	2	0.624272	2
0.168915	1	0.530199	2	0.619842	2
0.167995	1	0.53027	2	0.609817	2
0.168665	1	0.531308	2	0.587283	2
0.16331	1	0.541735	2	0.606733	2
0.170548	1	0.538306	2	0.608036	2
0.16561	1	0.52574	2	0.609917	2
0.163826	1	0.527989	2	0.592856	2
0.163803	1	0.524993	2	0.613871	2
0.166032	1	0.530214	2	0.618037	2
0.167271	1	0.527533	2	0.608901	2
0.170551	1	0.531787	2	0.594171	2
0.175573	1	0.521581	2	0.575293	2
0.162332	1	0.514848	2	0.602595	2
0.165281	1	0.501389	2	0.605561	2
0.171328	1	0.506401	2	0.60325	2
0.16959	1	0.495152	2	0.604827	2
0.164926	1	0.503391	2	0.602664	2
0.170237	1	0.493262	2	0.587864	2
0.167227	1	0.492349	2	0.555017	2
0.163429	1	0.478569	2	0.56525	2
0.17061	1	0.478114	2	0.564451	2
0.167765	1	0.467371	2	0.558954	2
0.163486	1	0.469373	2	0.556134	2
0.168881	1	0.462135	2	0.561284	2
0.168723	1	0.468138	2	0.575456	2
0.165755	1	0.471582	2	0.583443	2
0.167039	1	0.479725	2	0.590743	2
0.168632	1	0.474543	2	0.593128	2
0.165471	1	0.48041	2	0.588894	2
0.168815	1	0.4802	2	0.586332	2
0.165297	1	0.494688	2	0.591771	2
0.165126	1	0.510778	2	0.599011	2
0.173639	1	0.53331	2	0.598786	2
0.165992	1	0.514612	2	0.601696	2
0.167757	1	0.513318	2	0.607015	2
0.170093	1	0.502581	2	0.614228	2
0.174133	1	0.508446	2	0.614154	2
0.162379	1	0.508033	2	0.610166	2
0.159856	1	0.514354	2	0.629632	2
0.161905	1	0.516317	2	0.610315	2
0.161859	1	0.518247	2	0.603014	2
0.173048	1	0.517263	2	0.591335	2
0.164732	1	0.515406	2	0.583137	2
0.1644	1	0.515636	2	0.578734	2
0.169566	1	0.511601	2	0.593215	2
0.171813	1	0.507749	2	0.572054	2
0.172559	1	0.50785	2	0.56871	2
0.160586	1	0.504949	2	0.564154	2
0.165343	1	0.502596	2	0.577245	2
0.159628	1	0.498185	2	0.555825	2
0.16819	1	0.493747	2	0.555169	2
0.167604	1	0.494364	2	0.555103	2
0.163119	1	0.503894	2	0.575067	2
0.170068	1	0.508282	2	0.551217	2
0.164639	1	0.534257	2	0.560995	2
0.163877	1	0.534843	2	0.539768	2
0.172517	1	0.548329	2	0.544014	2
0.155286	1	0.538088	2	0.567916	2
0.160133	1	0.554595	2	0.544554	2
0.153115	1	0.555638	2	0.558455	2
0.154012	1	0.565105	2	0.539904	2
0.162115	1	0.5451	2	0.556511	2
0.158973	1	0.534015	2	0.539415	2
0.154664	1	0.518542	2	0.567432	2
0.159732	1	0.512782	2	0.560063	2
0.159938	1	0.504955	2	0.578649	2
0.161804	1	0.518907	2	0.565046	2
0.161904	1	0.513287	2	0.59048	2
0.157546	1	0.524306	2	0.593064	2
0.152513	1	0.514898	2	0.577747	2
0.162252	1	0.530825	2	0.599964	2
0.159762	1	0.51838	2	0.59982	2
0.166047	1	0.535402	2	0.58642	2
0.162972	1	0.520588	2	0.60857	2
0.165429	1	0.537366	2	0.605109	2
0.167196	1	0.528374	2	0.602399	2
0.166811	1	0.537363	2	0.586601	2
0.164868	1	0.519243	2	0.611746	2
0.164844	1	0.529144	2	0.620034	2
0.168076	1	0.523175	2	0.624941	2
0.173673	1	0.535209	2	0.622305	2
0.168563	1	0.525577	2	0.620508	2
0.172906	1	0.526781	2	0.618857	2
0.174176	1	0.521455	2	0.6228	2
0.168908	1	0.524897	2	0.621133	2
0.174179	1	0.517195	2	0.60563	2
0.164922	1	0.530294	2	0.590509	2
0.164409	1	0.532647	2	0.580256	2
0.178149	1	0.533991	2	0.570287	2
0.16872	1	0.521036	2	0.562161	2
0.168532	1	0.535795	2	0.563419	2
0.15519	1	0.537693	2	0.565397	2
0.166801	1	0.54872	2	0.582368	2
0.169277	1	0.545913	2	0.558493	2
0.166991	1	0.562925	2	0.552125	2
0.165336	1	0.564992	2	0.547591	2
0.167698	1	0.586275	2	0.558769	2
0.17847	1	0.582516	2	0.538918	2
0.168449	1	0.595384	2	0.552564	2
0.168801	1	0.587785	2	0.53298	2
0.166607	1	0.594728	2	0.552682	2
0.163679	1	0.586309	2	0.534696	2
0.16646	1	0.581343	2	0.550824	2
0.163641	1	0.571148	2	0.534984	2
0.167181	1	0.578106	2	0.553354	2
0.172187	1	0.574672	2	0.535348	2
0.169107	1	0.574984	2	0.561087	2
0.173914	1	0.578787	2	0.57401	2
0.165166	1	0.579386	2	0.559241	2
0.168336	1	0.57932	2	0.568417	2
0.16015	1	0.575774	2	0.552537	2
0.164554	1	0.575097	2	0.539262	2
0.164177	1	0.569355	2	0.541575	2
0.164764	1	0.565677	2	0.549637	2
0.162436	1	0.567997	2	0.555725	2
0.161774	1	0.574713	2	0.557517	2
0.155275	1	0.581482	2	0.560947	2
0.150231	1	0.584366	2	0.560293	2
0.149218	1	0.573758	2	0.559439	2
0.157207	1	0.576619	2	0.565711	2
0.161508	1	0.577992	2	0.589289	2
0.157402	1	0.595145	2	0.577562	2
0.16976	1	0.595637	2	0.582072	2
0.16748	1	0.603868	2	0.610417	2
0.167176	1	0.593007	2	0.604101	2
0.165132	1	0.600106	2	0.611101	2
0.161618	1	0.59406	2	0.63253	2
0.159758	1	0.599877	2	0.630189	2
0.163343	1	0.594257	2	0.614934	2
0.171092	1	0.59791	2	0.638454	2
0.167819	1	0.595536	2	0.648355	2
0.164975	1	0.592506	2	0.635137	2
0.165893	1	0.58095	2	0.645049	2
0.162504	1	0.570336	2	0.638456	2
0.169317	1	0.569829	2	0.636372	2
0.162625	1	0.5733	2	0.638116	2
0.165708	1	0.567162	2	0.634348	2
0.16864	1	0.570645	2	0.624496	2
0.171322	1	0.56512	2	0.637011	2
0.160859	1	0.569437	2	0.618285	2
0.164706	1	0.567073	2	0.616559	2
0.166148	1	0.569428	2	0.633635	2
0.162967	1	0.563765	2	0.620987	2
0.163811	1	0.566676	2	0.646072	2
0.15619	1	0.565983	2	0.633992	2
0.159799	1	0.570209	2	0.646767	2
0.175104	1	0.572305	2	0.644318	2
0.164063	1	0.575666	2	0.626713	2
0.163525	1	0.579148	2	0.645673	2
0.164592	1	0.586177	2	0.653482	2
0.164812	1	0.590024	2	0.644441	2
0.169371	1	0.583287	2	0.644348	2
0.163756	1	0.578354	2	0.612996	2
0.160142	1	0.560431	2	0.599935	2
0.164312	1	0.571686	2	0.606233	2
0.168488	1	0.561487	2	0.583567	2
0.163957	1	0.567711	2	0.596246	2
0.167783	1	0.566059	2	0.60286	2
0.163924	1	0.574809	2	0.591042	2
0.16146	1	0.57964	2	0.60747	2
0.164011	1	0.597913	2	0.613886	2
0.161443	1	0.610124	2	0.618497	2
0.171163	1	0.619573	2	0.626918	2
0.16415	1	0.619956	2	0.604296	2
0.162131	1	0.605359	2	0.612489	2
0.161751	1	0.606057	2	0.598656	2
0.163309	1	0.60312	2	0.619463	2
0.162774	1	0.616453	2	0.631351	2
0.169869	1	0.610872	2	0.648096	2
0.165537	1	0.61728	2	0.656766	2
0.160153	1	0.612976	2	0.657146	2
0.172396	1	0.613718	2	0.664182	2
0.168801	1	0.601856	2	0.642247	2
0.163691	1	0.602611	2	0.651521	2
0.170694	1	0.583626	2	0.65447	2
0.166008	1	0.580467	2	0.66115	2
0.166853	1	0.565785	2	0.66757	2
0.16644	1	0.562984	2	0.672089	2
0.173697	1	0.556482	2	0.688373	2
0.166529	1	0.552361	2	0.694259	2
0.171053	1	0.531393	2	0.707167	2
0.167165	1	0.531283	2	0.717296	2
0.167395	1	0.534629	2	0.730355	2
0.166155	1	0.54123	2	0.717038	2
0.167651	1	0.540929	2	0.717991	2
0.168612	1	0.543893	2	0.708001	2
0.167433	1	0.54118	2	0.714371	2
0.16641	1	0.545193	2	0.704475	2
0.167436	1	0.542341	2	0.707292	2
0.171291	1	0.531126	2	0.680898	2
0.166604	1
0.165657	1
0.172006	1
0.16267	1
0.165431	1
0.16437	1
0.167039	1
0.168619	1
0.171242	1
0.171678	1
0.168183	1
0.162295	1
0.170213	1
0.167463	1
0.174269	1
0.167079	1
0.163272	1
0.166609	1
0.170809	1
0.168113	1
0.169513	1
0.167001	1
0.162586	1
0.170809	1
0.163502	1
0.168903	1
0.157199	1
0.166673	1
0.166288	1
0.166773	1
0.167151	1
0.158136	1
0.169639	1
0.165503	1
0.16622	1
0.166274	1
0.16261	1
0.157502	1
0.161946	1
0.170513	1
0.162328	1
0.166854	1
0.167544	1
0.160862	1
0.161721	1
0.158507	1
0.158968	1
0.169958	1
0.160819	1
0.16084	1
0.155454	1
0.16205	1
0.161966	1
0.166365	1
0.161304	1
0.164637	1
0.16259	1
0.158397	1
0.171484	1
0.161134	1
0.166804	1
0.162892	1
0.162073	1
0.162419	1
0.164016	1
0.163073	1
0.164787	1
0.162474	1
0.163503	1
0.162452	1
0.16539	1
0.159791	1
0.166269	1
0.168486	1
0.162267	1
0.163758	1
0.162039	1
0.159643	1
0.157392	1
0.160226	1
0.168464	1
0.164828	1
0.160412	1
0.160424	1
0.164346	1
0.154929	1
0.160996	1
0.160046	1
0.165197	1
0.158579	1
0.159109	1
0.163688	1
0.168126	1
0.164904	1
0.161776	1
0.166953	1
0.159399	1
0.163799	1
0.159164	1
0.159185	1
0.165503	1
0.161933	1
0.160862	1
0.165236	1
0.159336	1
0.163083	1
0.162974	1
0.161712	1
0.163222	1
0.159412	1
0.157265	1
0.156846	1
0.16209	1
0.159821	1
0.162617	1
0.157666	1
0.166057	1
0.158269	1
0.155658	1
0.161745	1
0.155983	1
0.153626	1
0.161301	1
0.160596	1
0.155573	1
0.156277	1
0.156891	1
0.160987	1
0.161176	1
0.164827	1
0.160992	1
0.1607	1
0.157881	1
0.161236	1
0.157806	1
0.162301	1
0.156904	1
0.153322	1
0.158586	1
0.159694	1
0.148398	1
0.155578	1
0.152364	1
0.155297	1
0.156144	1
0.153574	1
0.158319	1
0.150408	1
0.152477	1
0.161935	1
0.154165	1
0.156348	1
0.154571	1
0.16141	1
0.155564	1
0.162051	1
0.157681	1
0.159976	1
0.155832	1
0.151112	1
0.154483	1
0.158015	1
0.157353	1
0.153342	1
0.153661	1
0.154935	1
0.158748	1
0.156828	1
0.153649	1
0.15593	1
0.156651	1
0.161311	1
0.156928	1
0.161147	1
0.160166	1
0.153595	1
0.160349	1
0.150874	1
0.156767	1
0.158909	1
0.142584	1
0.147172	1
0.149718	1
0.162361	1
0.151532	1
0.145764	1
0.150555	1
0.149937	1
0.147879	1
0.156927	1
0.150029	1
0.15742	1
0.152298	1
0.157174	1
0.155289	1
0.15049	1
0.152987	1
0.150195	1
0.149752	1
0.150127	1
0.154136	1
0.156408	1
0.156844	1
0.15326	1
0.156126	1
0.152412	1
0.151718	1
0.153318	1
0.15622	1
0.158291	1
0.160392	1
0.15371	1
0.15224	1
0.155026	1
0.148041	1
0.151586	1
0.14691	1
0.157264	1
0.154891	1
0.153542	1
0.153631	1
0.149543	1
0.155012	1
0.153943	1
0.152013	1
0.151	1
0.156008	1
0.152004	1
0.15325	1
0.152256	1
0.152427	1
0.154842	1
0.157344	1
0.159126	1
0.14854	1
0.151928	1
0.144392	1
0.154129	1
0.157938	1
0.153576	1
0.148566	1
0.151997	1
0.154193	1
0.151382	1
0.148312	1
0.154986	1
0.147838	1
0.14811	1
0.152968	1
0.152937	1
0.151813	1
0.156429	1
0.144402	1
0.153585	1
0.147897	1
0.155164	1
0.15086	1
0.157329	1
0.151254	1
0.150434	1
0.149844	1
0.158588	1
0.152498	1
0.152844	1
0.148382	1
0.15404	1
0.151536	1
0.153662	1
0.154489	1
0.154498	1
0.151158	1
0.152109	1
0.147698	1
0.144692	1
0.155217	1
0.151364	1
0.145735	1
0.146521	1
0.150573	1
0.149981	1
0.154949	1
0.150075	1
0.149249	1
0.149752	1
0.150964	1
0.147777	1
0.156138	1
0.145194	1
0.145101	1
0.147793	1
0.148494	1
0.150646	1
0.154278	1
0.146907	1
0.149926	1
0.149193	1
0.146958	1
0.150093	1
0.146681	1
0.144668	1
0.150848	1
0.15399	1
0.146601	1
0.151546	1
0.146877	1
0.14499	1
0.144706	1
0.148243	1
0.145875	1
0.15124	1
0.153589	1
0.15455	1
0.143886	1
0.149148	1
0.149463	1
0.14935	1
0.14757	1
0.155584	1
0.148698	1
0.149892	1
0.15063	1
0.151339	1
0.149579	1
0.144409	1
0.146743	1
0.144344	1
0.149082	1
0.141716	1
0.143345	1
0.154094	1
0.149993	1
0.148744	1
0.152508	1
0.14901	1
0.147172	1
0.148621	1
0.154351	1
0.151823	1
0.151584	1
0.151581	1
0.148259	1
0.157542	1
0.152601	1
0.151101	1
0.146914	1
0.15213	1
0.146677	1
0.14925	1
0.153099	1
0.154105	1
0.148133	1
0.150486	1
0.150593	1
0.14784	1
0.145438	1
0.155088	1
0.149187	1
0.150823	1
0.151014	1
0.15723	1
0.149628	1
0.149002	1
0.150147	1
0.144823	1
0.147439	1
0.151689	1
0.148073	1
0.150149	1
0.155704	1
0.152628	1
0.151715	1
0.151298	1
0.151214	1
0.149261	1
0.14827	1
0.15042	1
0.147049	1
0.147524	1
0.150607	1
0.154323	1
0.158576	1
0.148308	1
0.149804	1
0.147724	1
0.147778	1
0.154767	1
0.152366	1
0.152385	1
0.153181	1
0.152101	1
0.149745	1
0.145203	1
0.147703	1
0.152546	1
0.150524	1
0.147882	1
0.152562	1
0.155541	1
0.152157	1
0.148433	1
0.14372	1
0.152474	1
0.150018	1
0.150498	1
0.152964	1
0.149378	1
0.149767	1
0.153435	1
0.148499	1
0.146663	1
0.146128	1
0.149934	1
0.145991	1
0.156362	1
0.145824	1
0.152124	1
0.150028	1
0.153725	1
0.151907	1
0.151882	1
0.149002	1
0.158046	1
0.148208	1
0.147089	1
0.14522	1
0.150613	1
0.160606	1
0.142325	1
0.147394	1
0.147787	1
0.150108	1
0.153442	1
0.15582	1
0.15013	1
0.152872	1
0.148126	1
0.151113	1
0.145648	1
0.145852	1
0.147378	1
0.145293	1
0.146683	1
0.149196	1
0.14415	1
0.147658	1
0.141606	1
0.145057	1
0.145712	1
0.147614	1
0.143478	1
0.14122	1
0.151016	1
0.151613	1
0.146738	1
0.142024	1
0.15064	1
0.135983	1
0.149995	1
0.146243	1
0.138666	1
0.147033	1
0.154024	1
0.144069	1
0.131478	1
0.138421	1
0.127082	1
0.135615	1
0.13599	1
0.1385	1
0.138146	1
0.137936	1
0.140085	1
0.141541	1
0.148561	1
0.14943	1
0.146943	1
0.146801	1
0.144987	1
0.144466	1
0.14441	1
0.142807	1
0.145431	1
0.152329	1
0.147504	1
0.147715	1
0.142448	1
0.154428	1
0.143122	1
0.144815	1
0.146923	1
0.144545	1
0.152019	1
0.150786	1
0.144111	1
0.149702	1
0.148879	1
0.152359	1
0.152467	1
0.145308	1
0.143702	1
0.143916	1
0.143044	1
0.135099	1
0.140149	1
0.139283	1
0.147106	1
0.143894	1
0.143182	1
0.147412	1
0.149859	1
0.139144	1
0.151451	1
0.142878	1
0.155603	1
0.150119	1
0.144645	1
0.150004	1
0.151239	1
0.145951	1
0.148553	1
0.146997	1
0.14487	1
0.147373	1
0.146853	1
0.147332	1
0.150711	1
0.142624	1
0.146533	1
0.150041	1
0.147474	1
0.145863	1
0.146834	1
0.147904	1
0.146272	1
0.148889	1
0.143939	1
0.148647	1
0.148052	1
0.150873	1
0.144484	1
0.142145	1
0.142708	1
0.144791	1
0.149288	1
0.146387	1
0.145662	1
0.148616	1
0.142139	1
0.143657	1
0.146503	1
0.147261	1
0.141442	1
0.148106	1
0.146198	1
0.145373	1
0.150064	1
0.148276	1
0.143083	1
0.144163	1
0.147679	1
0.149097	1
0.145873	1
0.144692	1
0.146469	1
0.146348	1
0.147013	1
0.139187	1
0.143257	1
0.149908	1
0.147596	1
0.142707	1
0.145552	1
0.14465	1
0.14775	1
0.145362	1
0.149157	1
0.148297	1
0.144558	1
0.143935	1
0.143221	1
0.139887	1
0.147629	1
0.144392	1
0.150346	1
0.141706	1
0.143897	1
0.144368	1
0.149614	1
0.144765	1
0.146701	1
0.149336	1
0.15208	1
0.147654	1
0.139997	1
0.146506	1
0.14022	1
0.140084	1
0.148178	1
0.141402	1
0.145321	1
0.138867	1
0.14375	1
0.145152	1
0.141478	1
0.144209	1
0.146268	1
0.140928	1
0.146947	1
0.147798	1
0.141713	1
0.143475	1
0.145041	1
0.141962	1
0.140074	1
0.142982	1
0.140785	1
0.148626	1
0.139303	1
0.141112	1
0.146166	1
0.142038	1
0.140045	1
0.145692	1
0.144427	1
0.143047	1
0.13352	1
0.148547	1
0.146035	1
0.139983	1
0.143315	1
0.147359	1
0.13792	1
0.144281	1
0.139273	1
0.143559	1
0.146314	1
0.151272	1
0.141659	1
0.143526	1
0.14087	1
0.142887	1
0.139384	1
0.140134	1
0.140553	1
0.138368	1
0.14166	1
0.140322	1
0.141154	1
0.145771	1
0.136092	1
0.141067	1
0.142078	1
0.140482	1
0.139398	1
0.14276	1
0.134184	1
0.144504	1
0.144075	1
0.137337	1
0.141791	1
0.148019	1
0.139944	1
0.142992	1
0.138737	1
0.145445	1
0.14138	1
0.141729	1
0.150831	1
0.148297	1
0.139543	1
0.143152	1
0.143584	1
0.142483	1
0.139682	1
0.145247	1
0.148703	1
0.150294	1
0.144116	1
0.146664	1
0.143334	1
0.147183	1
0.140439	1
0.150734	1
0.149937	1
0.149971	1
0.151943	1
0.143488	1
0.14294	1
0.14938	1
0.126876	1
0.143967	1
0.124489	1
0.132105	1
0.135539	1
0.12656	1
0.134055	1
0.134559	1
0.138342	1
0.139057	1
0.138251	1
0.146787	1
0.137789	1
0.141145	1
0.144823	1
0.140441	1
0.14662	1
0.145919	1
0.146746	1
0.150859	1
0.147552	1
0.150079	1
0.148067	1
0.145373	1
0.146928	1
0.149978	1
0.155169	1
0.147811	1
0.147475	1
0.150443	1
0.139729	1
0.144871	1
0.140997	1
0.151662	1
0.152294	1
0.147528	1
0.144727	1
0.149179	1
0.148812	1
0.146334	1
0.146556	1
0.14161	1
0.148218	1
0.145852	1
0.148612	1
0.14895	1
0.145542	1
0.146894	1
0.145642	1
0.144809	1
0.149844	1
0.146975	1
0.150518	1
0.149035	1
0.148705	1
0.144834	1
0.148108	1
0.148339	1
0.146383	1
0.144912	1
0.140774	1
0.146752	1
0.146053	1
0.13892	1
0.148661	1
0.146628	1
0.146269	1
0.146116	1
0.144367	1
0.148297	1
0.148652	1
0.145074	1
0.146623	1
0.139654	1
0.138414	1
0.143838	1
0.144567	1
0.144518	1
0.147787	1
0.151932	1
0.144702	1
0.147062	1
0.152788	1
0.142994	1
0.145036	1
0.148617	1
0.152044	1
0.151953	1
0.144914	1
0.148305	1
0.144941	1
0.141633	1
0.153057	1
0.146923	1
0.148234	1
0.151012	1
0.146957	1
0.145132	1
0.148486	1
0.154619	1
0.147531	1
0.145146	1
0.146226	1
0.142784	1
0.139718	1
0.146977	1
0.149822	1
0.151181	1
0.145056	1
0.145435	1
0.149002	1
0.14458	1
0.145405	1
0.150622	1
0.156828	1
0.148169	1
0.154336	1
0.148842	1
0.148981	1
0.151556	1
0.144342	1
0.148616	1
0.138489	1
0.1498	1
0.146122	1
0.14265	1
0.137654	1
0.150639	1
0.150972	1
0.140671	1
0.148928	1
0.145295	1
0.145739	1
0.147603	1
0.151027	1
0.145547	1
0.149531	1
0.153109	1
0.153473	1
0.138655	1
0.141053	1
0.143469	1
0.141035	1
0.149933	1
0.147101	1
0.144576	1
0.141356	1
0.143522	1
0.141676	1
0.146166	1
0.148062	1
0.141902	1
0.148343	1
0.144965	1
0.146525	1
0.149465	1
0.144317	1
0.139795	1
0.146379	1
0.149303	1
0.147078	1
0.143879	1
0.148131	1
0.142477	1
0.148327	1
0.139891	1
0.139787	1
0.144949	1
0.144784	1
0.148167	1
0.144687	1
0.142806	1
0.141376	1
0.146925	1
0.142965	1
0.147077	1
0.145765	1
0.144465	1
0.143663	1
0.146777	1
0.150022	1
0.138973	1
0.143747	1
0.143554	1
0.135332	1
0.143795	1
0.137135	1
0.137359	1
0.142194	1
0.14472	1
0.143291	1
0.145909	1
0.140935	1
0.136714	1
0.146246	1
0.142719	1
0.145348	1
0.141173	1
0.140495	1
0.143354	1
0.141154	1
0.138173	1
0.137321	1
0.142106	1
0.138363	1
0.138018	1
0.139321	1
0.137235	1
0.141637	1
0.139512	1
0.139601	1
0.146652	1
0.14221	1
0.136712	1
0.139239	1
0.13893	1
0.139115	1
0.143324	1
0.141681	1
0.147866	1
0.13985	1
0.148206	1
0.142424	1
0.14029	1
0.142207	1
0.142829	1
0.141656	1
0.142236	1
0.139693	1
0.143966	1
0.14362	1
0.143476	1
0.136457	1
0.137751	1
0.148035	1
0.145901	1
0.140015	1
0.142494	1
0.147015	1
0.137307	1
0.145925	1
0.140955	1
0.141993	1
0.138059	1
0.14404	1
0.142873	1
0.14838	1
0.143568	1
0.140983	1
0.144029	1
0.148302	1
0.144296	1
0.144114	1
0.145936	1
0.143228	1
0.138498	1
0.146395	1
0.143245	1
0.145632	1
0.144149	1
0.149217	1
0.141602	1
0.14196	1
0.142755	1
0.128342	1
0.135935	1
0.139602	1
0.1425	1
0.142119	1
0.13918	1
0.143532	1
0.141479	1
0.139981	1
0.145136	1
0.141913	1
0.145081	1
0.139144	1
0.142285	1
0.142179	1
0.143256	1
0.141373	1
0.141969	1
0.144544	1
0.146788	1
0.143542	1
0.14225	1
[truncated: 10,881 more rows]
