# Supplementary material for: Real-time denoising enables high-sensitivity fluorescence time-lapse imaging beyond the shot-noise limit
Source: Nat Biotechnol. 2022 Sep 26;41(2):282–92. doi: 10.1038/s41587-022-01450-8 (PMC9931589; doi:10.1038/s41587-022-01450-8)
Supplement: Source Data Fig. 4 — Statistical source data. [file 41587_2022_1450_MOESM15_ESM.xlsx]

## Sheet: Fig.4g-Image correlation
XY		YT		XT			Comments
0.073024	1	0.0417306	1	0.105147	1		1: Raw data
0.0785267	1	0.0405465	1	0.102891	1		2: DeepCAD-RT denoised
0.078578	1	0.0406055	1	0.102474	1
0.0747388	1	0.037603	1	0.100345	1
0.0781003	1	0.0348776	1	0.103319	1
0.0758956	1	0.0346497	1	0.107217	1
0.0745513	1	0.0351523	1	0.105484	1
0.0755811	1	0.0338766	1	0.103424	1
0.0830775	1	0.0326538	1	0.10611	1
0.0754505	1	0.0299786	1	0.109704	1
0.0819143	1	0.0311612	1	0.110642	1
0.0745905	1	0.0330147	1	0.112961	1
0.0781804	1	0.0366325	1	0.111616	1
0.0770889	1	0.0370681	1	0.102365	1
0.0794053	1	0.0394868	1	0.0948107	1
0.0795469	1	0.0372204	1	0.100137	1
0.0773506	1	0.0400315	1	0.129658	1
0.0800398	1	0.0401035	1	0.16308	1
0.0781947	1	0.0474965	1	0.158414	1
0.0801762	1	0.0505432	1	0.130961	1
0.080132	1	0.0529608	1	0.103422	1
0.0808991	1	0.0615212	1	0.0901643	1
0.0811367	1	0.0727392	1	0.0870718	1
0.0782636	1	0.0804716	1	0.0897635	1
0.0797981	1	0.0851413	1	0.0910051	1
0.0753266	1	0.0816904	1	0.0946717	1
0.082283	1	0.0806315	1	0.101765	1
0.0816017	1	0.0870842	1	0.105174	1
0.0829252	1	0.0966976	1	0.108708	1
0.0757627	1	0.101327	1	0.10993	1
0.0772649	1	0.102463	1	0.114549	1
0.0777763	1	0.101464	1	0.121981	1
0.083042	1	0.102166	1	0.127877	1
0.0854682	1	0.101882	1	0.130879	1
0.0811151	1	0.105134	1	0.129895	1
0.0813165	1	0.110757	1	0.127577	1
0.0839378	1	0.113647	1	0.122731	1
0.0816582	1	0.111488	1	0.121903	1
0.0826608	1	0.112992	1	0.12362	1
0.0792946	1	0.112515	1	0.125086	1
0.0767575	1	0.110592	1	0.118247	1
0.0779841	1	0.103745	1	0.114796	1
0.0816542	1	0.101826	1	0.116063	1
0.07939	1	0.0960141	1	0.117822	1
0.0797284	1	0.0932985	1	0.122457	1
0.085472	1	0.0874606	1	0.116523	1
0.0720607	1	0.0848994	1	0.108526	1
0.0825592	1	0.0781878	1	0.10419	1
0.0803017	1	0.077469	1	0.100411	1
0.0773391	1	0.0693587	1	0.0956214	1
0.0740029	1	0.0687239	1	0.0963216	1
0.0852209	1	0.065136	1	0.104623	1
0.0811302	1	0.0671829	1	0.109047	1
0.0766862	1	0.0676844	1	0.116979	1
0.0777903	1	0.0739526	1	0.119444	1
0.0856995	1	0.0653385	1	0.119782	1
0.0800211	1	0.0663654	1	0.11485	1
0.0777076	1	0.0606419	1	0.118259	1
0.0844528	1	0.0629763	1	0.120771	1
0.0778757	1	0.0531275	1	0.123491	1
0.0851216	1	0.0539351	1	0.128459	1
0.082381	1	0.0444152	1	0.132745	1
0.0785682	1	0.0519131	1	0.140747	1
0.0785966	1	0.0476777	1	0.146184	1
0.0856911	1	0.0519204	1	0.137354	1
0.0783141	1	0.0410069	1	0.130152	1
0.0822058	1	0.0489955	1	0.134459	1
0.0815169	1	0.0476096	1	0.140722	1
0.0793919	1	0.0621087	1	0.142028	1
0.0806248	1	0.0798742	1	0.137887	1
0.0853887	1	0.0709376	1	0.144597	1
0.0843844	1	0.0431177	1	0.136581	1
0.0816782	1	0.0466363	1	0.117777	1
0.0827673	1	0.0400901	1	0.11041	1
0.0866196	1	0.0434552	1	0.111795	1
0.0779302	1	0.0399419	1	0.10755	1
0.0829841	1	0.0450671	1	0.100343	1
0.0810112	1	0.0388174	1	0.0937115	1
0.0833496	1	0.0425812	1	0.0926724	1
0.0802555	1	0.0402968	1	0.0927236	1
0.0782222	1	0.0510731	1	0.0985037	1
0.0813067	1	0.0461815	1	0.0965651	1
0.0835537	1	0.0532056	1	0.0890324	1
0.0783437	1	0.0447625	1	0.0855881	1
0.0847617	1	0.0526469	1	0.0807744	1
0.0861466	1	0.0504161	1	0.0763171	1
0.0816061	1	0.0490302	1	0.078698	1
0.0821642	1	0.0433783	1	0.0806094	1
0.0798473	1	0.0490957	1	0.0766834	1
0.0812911	1	0.0420983	1	0.0710899	1
0.07637	1	0.048429	1	0.0692821	1
0.0858217	1	0.044936	1	0.0660516	1
0.0847153	1	0.0482759	1	0.0558838	1
0.0832305	1	0.047444	1	0.0477135	1
0.0816986	1	0.0523825	1	0.0460316	1
0.0805136	1	0.0485349	1	0.0469328	1
0.0810553	1	0.0597004	1	0.0486868	1
0.084576	1	0.0600857	1	0.0503626	1
0.0824242	1	0.0626796	1	0.0503402	1
0.0830877	1	0.0601908	1	0.049959	1
0.0797597	1	0.0681665	1	0.049232	1
0.0841873	1	0.0614262	1	0.0469172	1
0.077852	1	0.0665516	1	0.0446611	1
0.081624	1	0.0645085	1	0.0476156	1
0.0822029	1	0.0735123	1	0.0477068	1
0.0863581	1	0.0693437	1	0.0485968	1
0.0840722	1	0.0771533	1	0.0494537	1
0.0815578	1	0.0736312	1	0.0494018	1
0.0822921	1	0.0789807	1	0.0518823	1
0.084927	1	0.0671194	1	0.0562739	1
0.0786746	1	0.0689585	1	0.0603924	1
0.0853177	1	0.0666827	1	0.0633924	1
0.0800277	1	0.0803571	1	0.0699302	1
0.0834356	1	0.0794812	1	0.0677175	1
0.0763898	1	0.0931362	1	0.0687333	1
0.079945	1	0.0857197	1	0.0723252	1
0.0828887	1	0.0817435	1	0.0816204	1
0.0812985	1	0.0763416	1	0.0931305	1
0.0810409	1	0.091693	1	0.115246	1
0.0845795	1	0.0851694	1	0.114535	1
0.0829	1	0.0898608	1	0.104134	1
0.0872806	1	0.0886298	1	0.0991374	1
0.081348	1	0.0926237	1	0.102226	1
0.0811818	1	0.0887995	1	0.1195	1
0.0810877	1	0.105255	1	0.132661	1
0.0824058	1	0.10062	1	0.130826	1
0.0841336	1	0.100091	1	0.120362	1
0.0827863	1	0.0939788	1	0.113801	1
0.0804171	1	0.0966609	1	0.112941	1
0.0873915	1	0.0864354	1	0.112277	1
0.0851071	1	0.0897514	1	0.110833	1
0.085231	1	0.0940521	1	0.111605	1
0.0823312	1	0.108075	1	0.11224	1
0.0860171	1	0.111997	1	0.112	1
0.0810803	1	0.120608	1	0.112561	1
0.081929	1	0.120096	1	0.111076	1
0.0835845	1	0.118378	1	0.107716	1
0.0814059	1	0.108181	1	0.105373	1
0.0798473	1	0.106398	1	0.114041	1
0.0782761	1	0.102839	1	0.13736	1
0.0862995	1	0.103514	1	0.132541	1
0.0811653	1	0.0974278	1	0.125704	1
0.0833799	1	0.0927554	1	0.130835	1
0.0808982	1	0.0806173	1	0.129698	1
0.0822598	1	0.0747003	1	0.125785	1
0.0851809	1	0.0711088	1	0.126921	1
0.0861587	1	0.0655116	1	0.126769	1
0.0725988	1	0.0667604	1	0.128371	1
0.0819566	1	0.0690343	1	0.130159	1
0.0815271	1	0.0685517	1	0.125393	1
0.0788664	1	0.0672553	1	0.120573	1
0.0817586	1	0.0657391	1	0.117336	1
0.0814551	1	0.0638838	1	0.116768	1
0.0834257	1	0.0613896	1	0.114124	1
0.0794128	1	0.058552	1	0.109152	1
0.084704	1	0.0585321	1	0.105334	1
0.082816	1	0.0612196	1	0.100752	1
0.0816333	1	0.0587496	1	0.100321	1
0.0806925	1	0.0535304	1	0.0985554	1
0.0856312	1	0.0459144	1	0.0967321	1
0.0854038	1	0.0418922	1	0.0975929	1
0.0785237	1	0.0411149	1	0.0981973	1
0.0783729	1	0.0403818	1	0.0901908	1
0.0802442	1	0.0413027	1	0.0828107	1
0.0834983	1	0.0374253	1	0.0821496	1
0.0802622	1	0.0339978	1	0.0880395	1
0.0819408	1	0.0316366	1	0.0930435	1
0.0871967	1	0.0289285	1	0.0912087	1
0.0842281	1	0.0250527	1	0.0957504	1
0.0781466	1	0.0206495	1	0.105813	1
0.0821389	1	0.0160291	1	0.101453	1
0.080457	1	0.0112148	1	0.0922246	1
0.0864176	1	0.00868331	1	0.0907541	1
0.0806653	1	0.00826336	1	0.0862821	1
0.0808105	1	0.00857246	1	0.0878769	1
0.0800021	1	0.00987182	1	0.0927481	1
0.0797548	1	0.0092386	1	0.0955608	1
0.0798714	1	0.0117709	1	0.0989666	1
0.0854434	1	0.0106335	1	0.0998109	1
0.0851054	1	0.0101778	1	0.0950013	1
0.0758201	1	0.0099131	1	0.0991047	1
0.0842278	1	0.0116468	1	0.114052	1
0.0872414	1	0.0130125	1	0.124473	1
0.0848746	1	0.0166817	1	0.126092	1
0.0822831	1	0.0199945	1	0.125332	1
0.0813891	1	0.0249011	1	0.124702	1
0.0801063	1	0.0296041	1	0.123376	1
0.0800353	1	0.0309578	1	0.12134	1
0.0803595	1	0.0346696	1	0.123186	1
0.0862432	1	0.0372234	1	0.121007	1
0.0828115	1	0.0341525	1	0.127426	1
0.0822286	1	0.0293944	1	0.132422	1
0.0822705	1	0.0259751	1	0.127316	1
0.0771152	1	0.0221048	1	0.132538	1
0.0764658	1	0.0221716	1	0.134657	1
0.0840875	1	0.0231231	1	0.138719	1
0.0844243	1	0.0239877	1	0.146762	1
0.0837577	1	0.0233662	1	0.151403	1
0.0825114	1	0.0217211	1	0.153842	1
0.0817487	1	0.021156	1	0.155149	1
0.0849224	1	0.0207057	1	0.145432	1
0.0804027	1	0.0219119	1	0.13761	1
0.0841254	1	0.0211901	1	0.132275	1
0.0793023	1	0.0225125	1	0.129082	1
0.0817568	1	0.0175244	1	0.119979	1
0.0782888	1	0.0165882	1	0.116031	1
0.0806771	1	0.0135387	1	0.116741	1
0.0785572	1	0.0154715	1	0.111471	1
0.080124	1	0.0139521	1	0.108741	1
0.0782552	1	0.0149702	1	0.101617	1
0.0836416	1	0.0117422	1	0.0973918	1
0.0836381	1	0.0148262	1	0.0898981	1
0.0819157	1	0.0143295	1	0.0920557	1
0.0823227	1	0.0144825	1	0.0907758	1
0.0779116	1	0.0119471	1	0.0871941	1
0.0801311	1	0.0122018	1	0.0833027	1
0.0776939	1	0.0134996	1	0.0770061	1
0.0767748	1	0.0146355	1	0.0757913	1
0.0824314	1	0.0189564	1	0.071552	1
0.0837275	1	0.0243309	1	0.072563	1
0.081661	1	0.0289296	1	0.0685312	1
0.0838427	1	0.0344786	1	0.0680082	1
0.0845372	1	0.0307239	1	0.0660482	1
0.0814314	1	0.028132	1	0.0691312	1
0.0772443	1	0.0263177	1	0.0739217	1
0.0813441	1	0.0285699	1	0.0749967	1
0.0830393	1	0.0320255	1	0.0669113	1
0.0835124	1	0.0354921	1	0.0640716	1
0.0857066	1	0.0353342	1	0.0602929	1
0.082157	1	0.0380451	1	0.0600248	1
0.086002	1	0.0384663	1	0.0606119	1
0.0826458	1	0.0407451	1	0.0598588	1
0.0829838	1	0.0436575	1	0.0601448	1
0.0847722	1	0.0467321	1	0.0647229	1
0.0852352	1	0.0468472	1	0.0601953	1
0.0787029	1	0.0487701	1	0.0578384	1
0.0804668	1	0.048075	1	0.0567362	1
0.0812483	1	0.0482919	1	0.0574278	1
0.0826029	1	0.0471261	1	0.0558603	1
0.0840975	1	0.0525042	1	0.0575118	1
0.083434	1	0.0555378	1	0.0539824	1
0.0786909	1	0.0588664	1	0.0506919	1
0.07903	1	0.0570505	1	0.052229	1
0.0803668	1	0.0597909	1	0.056309	1
0.0826312	1	0.0605375	1	0.0604008	1
0.0877966	1	0.0640593	1	0.0618995	1
0.0790159	1	0.0667345	1	0.0544803	1
0.0786437	1	0.0691327	1	0.0526347	1
0.080759	1	0.0674256	1	0.059295	1
0.0848101	1	0.0746875	1	0.0640919	1
0.0811112	1	0.0742838	1	0.0665954	1
0.0780627	1	0.0795353	1	0.0656786	1
0.0854559	1	0.0778863	1	0.0631452	1
0.0832752	1	0.0826427	1	0.0625353	1
0.0830616	1	0.0789484	1	0.0619088	1
0.0831561	1	0.0869598	1	0.0585805	1
0.0773258	1	0.0872849	1	0.0582154	1
0.0864434	1	0.093299	1	0.055151	1
0.0798386	1	0.0887495	1	0.0538663	1
0.0817283	1	0.0961652	1	0.0529841	1
0.0786598	1	0.0928837	1	0.0585685	1
0.0835947	1	0.100138	1	0.0590121	1
0.0808033	1	0.0928472	1	0.0588776	1
0.082048	1	0.101083	1	0.0557403	1
0.0833459	1	0.0925292	1	0.0606959	1
0.0801405	1	0.100844	1	0.0627025	1
0.0828811	1	0.0976382	1	0.0673113	1
0.0793365	1	0.111902	1	0.0689944	1
0.0851612	1	0.108184	1	0.0713132	1
0.0795389	1	0.120884	1	0.0719136	1
0.0813885	1	0.113728	1	0.0763787	1
0.0831093	1	0.124119	1	0.0729068	1
0.0810919	1	0.112917	1	0.0781377	1
0.078777	1	0.118261	1	0.0794189	1
0.0858109	1	0.125197	1	0.0822902	1
0.076879	1	0.140471	1	0.0802942	1
0.0823473	1	0.140448	1	0.0812319	1
0.0820598	1	0.133841	1	0.0772787	1
0.0822523	1	0.126703	1	0.0807107	1
0.0799945	1	0.13694	1	0.0844097	1
0.0818956	1	0.143325	1	0.0861554	1
0.082184	1	0.158232	1	0.0841827	1
0.0824444	1	0.162974	1	0.0783711	1
0.0796713	1	0.174375	1	0.0787025	1
0.0821685	1	0.17651	1	0.0800357	1
0.0762083	1	0.185428	1	0.0830091	1
0.0817009	1	0.183616	1	0.0843523	1
0.078437	1	0.183835	1	0.0917333	1
0.0819946	1	0.180333	1	0.0983669	1
0.0732322	1	0.181783	1	0.0930166	1
0.0824311	1	0.174356	1	0.0903753	1
0.0815242	1	0.171274	1	0.0804639	1
0.0819714	1	0.164968	1	0.0773562	1
0.0852134	1	0.160989	1	0.0746283	1
0.0779328	1	0.142593	1	0.0770459	1
0.0811187	1	0.140113	1	0.0782552	1
0.0798059	1	0.135943	1	0.0735464	1
0.0861203	1	0.131817	1	0.0723318	1
0.0879757	1	0.123621	1	0.0733006	1
0.079842	1	0.122814	1	0.0719396	1
0.0795418	1	0.115947	1	0.07693	1
0.0771274	1	0.108242	1	0.0801787	1
0.0834723	1	0.101143	1	0.0832765	1
0.0749916	1	0.0988071	1	0.0849276	1
0.0824004	1	0.0971493	1	0.0820892	1
0.0826964	1	0.0976019	1	0.085769	1
0.0783703	1	0.10852	1	0.0902147	1
0.0781316	1	0.171009	1	0.0860908	1
0.0774628	1	0.168183	1	0.0896899	1
0.0854759	1	0.134615	1	0.0940521	1
0.0767424	1	0.135339	1	0.0868751	1
0.0777916	1	0.137416	1	0.0908742	1
0.0804452	1	0.141731	1	0.092568	1
0.0836488	1	0.135263	1	0.0883536	1
0.0798601	1	0.130667	1	0.0898516	1
0.0821881	1	0.119619	1	0.0912892	1
0.0795561	1	0.123845	1	0.0927411	1
0.0801208	1	0.12286	1	0.0969723	1
0.079247	1	0.123877	1	0.0948284	1
0.0807215	1	0.116413	1	0.0880562	1
0.0812926	1	0.12744	1	0.0797725	1
0.0846494	1	0.134341	1	0.076315	1
0.0849472	1	0.14295	1	0.0771348	1
0.0792501	1	0.134153	1	0.076715	1
0.0835761	1	0.129586	1	0.0816641	1
0.083444	1	0.123428	1	0.0885743	1
0.0831456	1	0.13179	1	0.0838262	1
0.0838549	1	0.126159	1	0.0803104	1
0.0848531	1	0.137457	1	0.0803734	1
0.0812794	1	0.138554	1	0.0803733	1
0.0868667	1	0.143606	1	0.0832129	1
0.0835391	1	0.13794	1	0.0926399	1
0.0847432	1	0.141452	1	0.0956657	1
0.0836767	1	0.136564	1	0.099355	1
0.0816227	1	0.136122	1	0.101303	1
0.0803535	1	0.130624	1	0.0985393	1
0.0831504	1	0.136205	1	0.105522	1
0.0800887	1	0.122114	1	0.108426	1
0.0836757	1	0.114016	1	0.103864	1
0.089087	1	0.105491	1	0.102713	1
0.0878348	1	0.103323	1	0.105197	1
0.0859656	1	0.0963815	1	0.105548	1
0.0811631	1	0.0923479	1	0.0980639	1
0.0830476	1	0.0939608	1	0.0971462	1
0.0817802	1	0.0994958	1	0.0926766	1
0.0807158	1	0.0950736	1	0.0826939	1
0.0836777	1	0.0872059	1	0.0745459	1
0.0835538	1	0.0834543	1	0.0662407	1
0.0824094	1	0.0851753	1	0.0622078	1
0.0832118	1	0.0896947	1	0.0568211	1
0.0769398	1	0.0937007	1	0.0527312	1
0.0766109	1	0.101537	1	0.0496767	1
0.0838243	1	0.0919665	1	0.0465695	1
0.0775528	1	0.0843217	1	0.0455338	1
0.0816152	1	0.0759584	1	0.0454309	1
0.0841022	1	0.079726	1	0.0391846	1
0.0816571	1	0.0745378	1	0.0338172	1
0.0801033	1	0.0746236	1	0.0306973	1
0.0869362	1	0.0700132	1	0.0283238	1
0.0875399	1	0.0715513	1	0.0295744	1
0.0810667	1	0.0677515	1	0.0271109	1
0.0846756	1	0.0703844	1	0.0271203	1
0.0822813	1	0.0705278	1	0.0304852	1
0.0861532	1	0.06981	1	0.034637	1
0.0798288	1	0.0615876	1	0.0354926	1
0.0810909	1	0.0610286	1	0.0372077	1
0.0811639	1	0.0590035	1	0.0389123	1
0.0810747	1	0.0591534	1	0.0388024	1
0.0839892	1	0.0526901	1	0.0386981	1
0.0854096	1	0.0520945	1	0.0411058	1
0.0795991	1	0.0478939	1	0.0407015	1
0.0826986	1	0.0530944	1	0.0392993	1
0.0821862	1	0.054967	1	0.0374221	1
0.0805038	1	0.0571784	1	0.0359775	1
0.0810004	1	0.0554388	1	0.034817	1
0.0842292	1	0.0578495	1	0.0319637	1
0.0856037	1	0.0517833	1	0.0288639	1
0.0843327	1	0.0524665	1	0.0274802	1
0.0825636	1	0.0469497	1	0.0240297	1
0.0824106	1	0.0489614	1	0.0240166	1
0.0850458	1	0.0446386	1	0.0258344	1
0.0855879	1	0.0440584	1	0.0280948	1
0.0850766	1	0.0379508	1	0.0307721	1
0.0807417	1	0.0363609	1	0.033512	1
0.0837351	1	0.0339144	1	0.0350474	1
0.0823803	1	0.0314431	1	0.0319541	1
0.0827352	1	0.0271636	1	0.0261994	1
0.0852564	1	0.0268437	1	0.0256942	1
0.0858066	1	0.0296945	1	0.0274838	1
0.0823943	1	0.0316259	1	0.0295498	1
0.0920435	1	0.0388404	1	0.0338507	1
0.0923627	1	0.0423634	1	0.0358964	1
0.0923889	1	0.0472296	1	0.0419949	1
0.0927747	1	0.049183	1	0.0441887	1
0.0965798	1	0.0537536	1	0.043704	1
0.0961557	1	0.0533966	1	0.0432124	1
0.0926727	1	0.0578838	1	0.0436669	1
0.0921484	1	0.0605693	1	0.0483202	1
0.0981395	1	0.0674335	1	0.0549462	1
0.0893047	1	0.065591	1	0.0591209	1
0.0934538	1	0.0728081	1	0.0580613	1
0.0957959	1	0.076565	1	0.0606817	1
0.0931373	1	0.0765441	1	0.0606104	1
0.0962875	1	0.0695062	1	0.066	1
0.0912272	1	0.0692104	1	0.0652442	1
0.096737	1	0.0690265	1	0.0636626	1
0.0950141	1	0.076412	1	0.063229	1
0.0937929	1	0.0770041	1	0.0683865	1
0.0958396	1	0.0812209	1	0.0691204	1
0.0954021	1	0.0820625	1	0.0669306	1
0.0936341	1	0.0800916	1	0.0675268	1
0.0922941	1	0.0728183	1	0.0643307	1
0.0930802	1	0.0757356	1	0.0623927	1
0.0899091	1	0.0784714	1	0.0704713	1
0.0953824	1	0.0881306	1	0.0709214	1
0.102106	1	0.0902236	1	0.0753621	1
0.0924041	1	0.0965084	1	0.0730963	1
0.0973713	1	0.100235	1	0.0771951	1
0.08948	1	0.107977	1	0.0802225	1
0.0929572	1	0.111434	1	0.0766142	1
0.0946084	1	0.104611	1	0.0788144	1
0.0958884	1	0.0963895	1	0.0809894	1
0.0955713	1	0.0913333	1	0.0841751	1
0.0944454	1	0.0981708	1	0.0839681	1
0.0941819	1	0.10751	1	0.0909409	1
0.0890191	1	0.10632	1	0.0977369	1
0.0869044	1	0.106046	1	0.102167	1
0.0939389	1	0.108419	1	0.106713	1
0.0959392	1	0.108102	1	0.106738	1
0.096482	1	0.110223	1	0.106636	1
0.0937862	1	0.117484	1	0.104175	1
0.095318	1	0.127378	1	0.099525	1
0.0946034	1	0.126535	1	0.0958758	1
0.088724	1	0.117564	1	0.0953582	1
0.0895303	1	0.112093	1	0.0934112	1
0.0933256	1	0.111789	1	0.0955464	1
0.0902655	1	0.108703	1	0.104157	1
0.0963265	1	0.114449	1	0.109843	1
0.0920439	1	0.119624	1	0.11441	1
0.0994228	1	0.124559	1	0.118162	1
0.09397	1	0.128237	1	0.124761	1
0.0897709	1	0.13281	1	0.126422	1
0.0979167	1	0.135482	1	0.131885	1
0.0893909	1	0.141878	1	0.137897	1
0.0945486	1	0.148741	1	0.139766	1
0.0913206	1	0.150496	1	0.148673	1
0.0922276	1	0.150361	1	0.158609	1
0.0904023	1	0.153075	1	0.164386	1
0.0883996	1	0.154695	1	0.167397	1
0.0866718	1	0.163719	1	0.17066	1
0.092295	1	0.172345	1	0.17016	1
0.0913587	1	0.184629	1	0.170224	1
0.0929111	1	0.182886	1	0.165452	1
0.0936446	1	0.181599	1	0.160611	1
0.0927227	1	0.177704	1	0.165169	1
0.0925855	1	0.178552	1	0.165376	1
0.0932719	1	0.171591	1	0.167226	1
0.0869073	1	0.174492	1	0.163918	1
0.0930177	1	0.174039	1	0.162326	1
0.0888991	1	0.182929	1	0.160994	1
0.0913768	1	0.183317	1	0.160203	1
0.0874637	1	0.190887	1	0.153613	1
0.0894175	1	0.186732	1	0.153848	1
0.0907783	1	0.190605	1	0.158398	1
0.0929018	1	0.1843	1	0.154102	1
0.0942958	1	0.18299	1	0.1485	1
0.0913018	1	0.171472	1	0.144781	1
0.0892909	1	0.1672	1	0.143524	1
0.090204	1	0.15526	1	0.140097	1
0.0933764	1	0.152383	1	0.13859	1
0.092444	1	0.142453	1	0.138424	1
0.090925	1	0.139845	1	0.132291	1
0.0892816	1	0.132382	1	0.130949	1
0.096293	1	0.132149	1	0.128901	1
0.0872326	1	0.130116	1	0.127655	1
0.0919719	1	0.131153	1	0.12557	1
0.0903685	1	0.395691	2	0.506712	2
0.0859093	1	0.394314	2	0.509191	2
0.0906243	1	0.395038	2	0.509502	2
0.0964002	1	0.39056	2	0.510601	2
0.0909376	1	0.378775	2	0.517195	2
0.0886576	1	0.381338	2	0.523296	2
0.0898223	1	0.382441	2	0.519216	2
0.0924657	1	0.381227	2	0.514204	2
0.0947466	1	0.376979	2	0.515708	2
0.0896341	1	0.370424	2	0.523695	2
0.0904001	1	0.371328	2	0.529398	2
0.0908321	1	0.376691	2	0.532248	2
0.0900759	1	0.38915	2	0.525836	2
0.0923063	1	0.389576	2	0.506759	2
0.0885904	1	0.396597	2	0.497416	2
0.0880066	1	0.391942	2	0.494963	2
0.0923856	1	0.399465	2	0.530222	2
0.0909041	1	0.401723	2	0.584539	2
0.093642	1	0.422645	2	0.573545	2
0.0913801	1	0.425998	2	0.533665	2
0.0944178	1	0.434407	2	0.492255	2
0.0860032	1	0.453286	2	0.485217	2
0.095962	1	0.482208	2	0.485525	2
0.0863853	1	0.49736	2	0.492901	2
0.0919636	1	0.50771	2	0.497263	2
0.0857036	1	0.496248	2	0.499041	2
0.0928681	1	0.497611	2	0.51242	2
0.0963757	1	0.512158	2	0.523031	2
0.0886086	1	0.534094	2	0.526504	2
0.0924964	1	0.539109	2	0.530217	2
0.0870068	1	0.542964	2	0.539978	2
0.0903427	1	0.540008	2	0.551362	2
0.094377	1	0.540384	2	0.561417	2
0.0922196	1	0.541448	2	0.569782	2
0.0876021	1	0.550294	2	0.569897	2
0.0944187	1	0.555829	2	0.565765	2
0.090325	1	0.559812	2	0.557487	2
0.0922602	1	0.55901	2	0.556017	2
0.101418	1	0.56144	2	0.556265	2
0.093785	1	0.561116	2	0.557702	2
0.0948656	1	0.556393	2	0.547355	2
0.0925301	1	0.545091	2	0.539424	2
0.0866921	1	0.543021	2	0.541227	2
0.0957876	1	0.528136	2	0.546555	2
0.0911136	1	0.52423	2	0.549472	2
0.0948882	1	0.512012	2	0.538433	2
0.0944291	1	0.505303	2	0.52493	2
0.0971268	1	0.493863	2	0.516462	2
0.0908073	1	0.491447	2	0.510265	2
0.0964482	1	0.474585	2	0.500527	2
0.0954	1	0.470172	2	0.50181	2
0.0991985	1	0.463639	2	0.515963	2
0.0993185	1	0.468645	2	0.527395	2
0.094948	1	0.468042	2	0.540578	2
0.0940623	1	0.482767	2	0.548259	2
0.0930958	1	0.461027	2	0.549686	2
0.0952722	1	0.467112	2	0.541094	2
0.0961825	1	0.454061	2	0.545246	2
0.0932427	1	0.460963	2	0.55287	2
0.0930246	1	0.438656	2	0.555983	2
0.0940055	1	0.436525	2	0.563057	2
0.0918442	1	0.416013	2	0.5702	2
0.0877878	1	0.430527	2	0.583169	2
0.0879445	1	0.418957	2	0.588886	2
0.0883802	1	0.429539	2	0.574908	2
0.0866416	1	0.405438	2	0.565352	2
0.0958097	1	0.425616	2	0.573809	2
0.0967105	1	0.423035	2	0.584504	2
0.0971123	1	0.454733	2	0.586832	2
0.094419	1	0.502878	2	0.581927	2
0.0934033	1	0.482047	2	0.595157	2
0.0930995	1	0.407239	2	0.582198	2
0.0938823	1	0.417646	2	0.544563	2
0.0913075	1	0.398653	2	0.531542	2
0.098547	1	0.409044	2	0.536357	2
0.0931685	1	0.400793	2	0.529298	2
0.0955179	1	0.420043	2	0.513396	2
0.0894366	1	0.395988	2	0.502202	2
0.0953344	1	0.407997	2	0.499223	2
0.0891056	1	0.398359	2	0.497576	2
0.0943571	1	0.42674	2	0.510237	2
0.0987153	1	0.418007	2	0.506476	2
0.0976343	1	0.433236	2	0.49444	2
0.0904367	1	0.412798	2	0.486412	2
0.0958907	1	0.43327	2	0.474346	2
0.0994587	1	0.425221	2	0.463971	2
0.0919721	1	0.427172	2	0.470263	2
0.0934111	1	0.4113	2	0.477422	2
0.0972358	1	0.425003	2	0.472258	2
0.0889868	1	0.406736	2	0.459683	2
0.0943615	1	0.424547	2	0.453275	2
0.0979795	1	0.410908	2	0.444655	2
0.0988739	1	0.426687	2	0.420818	2
0.0932974	1	0.420115	2	0.395352	2
0.0959219	1	0.432517	2	0.389541	2
0.0968593	1	0.42499	2	0.394705	2
0.095615	1	0.451458	2	0.39927	2
0.095491	1	0.451004	2	0.404585	2
0.0948901	1	0.457364	2	0.407168	2
0.0902486	1	0.448963	2	0.402995	2
0.0976861	1	0.466583	2	0.401213	2
0.0906184	1	0.452979	2	0.394403	2
0.0953748	1	0.467078	2	0.389877	2
0.0977109	1	0.463526	2	0.39809	2
0.0950696	1	0.482536	2	0.400659	2
0.0962666	1	0.475934	2	0.399995	2
0.0960335	1	0.492667	2	0.406283	2
0.0892687	1	0.480865	2	0.410267	2
0.0933105	1	0.489945	2	0.417588	2
0.0917918	1	0.46715	2	0.428649	2
0.0899765	1	0.469003	2	0.436401	2
0.098037	1	0.465747	2	0.443353	2
0.0900439	1	0.496466	2	0.457695	2
0.0918618	1	0.495445	2	0.463109	2
0.0957053	1	0.520931	2	0.462646	2
0.0902247	1	0.504713	2	0.474293	2
0.0889161	1	0.499289	2	0.489515	2
0.0995134	1	0.488032	2	0.505207	2
0.0879399	1	0.517985	2	0.536972	2
0.096111	1	0.505536	2	0.535901	2
0.0971794	1	0.518869	2	0.51769	2
0.0920902	1	0.511749	2	0.519874	2
0.0959389	1	0.520615	2	0.528559	2
0.088547	1	0.509639	2	0.554728	2
0.0897266	1	0.539225	2	0.579891	2
0.0884321	1	0.534212	2	0.578365	2
0.0894594	1	0.532522	2	0.562489	2
0.091239	1	0.52372	2	0.548252	2
0.088396	1	0.525314	2	0.546117	2
0.0898214	1	0.50752	2	0.547697	2
0.0879955	1	0.516444	2	0.544848	2
0.0913893	1	0.518943	2	0.548115	2
0.0863791	1	0.542644	2	0.553461	2
0.0861064	1	0.54759	2	0.553673	2
0.0957042	1	0.561312	2	0.551382	2
0.0885334	1	0.55738	2	0.549	2
0.0862378	1	0.561334	2	0.541462	2
0.0922491	1	0.546384	2	0.536372	2
0.0910825	1	0.544744	2	0.551843	2
0.0929686	1	0.539196	2	0.585972	2
0.0876251	1	0.541605	2	0.578458	2
0.084681	1	0.531135	2	0.575297	2
0.0898513	1	0.521711	2	0.579055	2
0.0910992	1	0.500108	2	0.579487	2
0.0849303	1	0.488917	2	0.579308	2
0.0895886	1	0.47538	2	0.582179	2
0.092954	1	0.46719	2	0.580207	2
0.0924176	1	0.469647	2	0.579773	2
0.0869093	1	0.474765	2	0.582805	2
0.0906608	1	0.476149	2	0.574723	2
0.0903587	1	0.473131	2	0.570389	2
0.0903797	1	0.467584	2	0.563082	2
0.0894291	1	0.463242	2	0.560173	2
0.0856965	1	0.460303	2	0.557539	2
0.0885925	1	0.450771	2	0.550745	2
0.0894812	1	0.450385	2	0.544008	2
0.0910723	1	0.454582	2	0.534957	2
0.0932418	1	0.450713	2	0.532736	2
0.0903129	1	0.436367	2	0.530761	2
0.0860873	1	0.421651	2	0.52982	2
0.0903472	1	0.409454	2	0.535163	2
0.0889463	1	0.406284	2	0.533517	2
0.0941623	1	0.403085	2	0.519967	2
0.0917235	1	0.405041	2	0.505143	2
0.0904392	1	0.397306	2	0.50471	2
0.0901941	1	0.38002	2	0.51365	2
0.0869638	1	0.370103	2	0.519144	2
0.0935807	1	0.364546	2	0.519306	2
0.0872484	1	0.352217	2	0.528893	2
0.0874859	1	0.337731	2	0.542041	2
0.0865893	1	0.321976	2	0.535236	2
0.0907998	1	0.305997	2	0.523385	2
0.0859494	1	0.293862	2	0.517572	2
0.0901657	1	0.290287	2	0.509319	2
0.0887191	1	0.292064	2	0.512763	2
0.0910152	1	0.298473	2	0.523443	2
0.0899096	1	0.301368	2	0.530826	2
0.0867925	1	0.303872	2	0.536721	2
0.0906227	1	0.302869	2	0.53576	2
0.0882385	1	0.303362	2	0.529815	2
0.0914181	1	0.305537	2	0.536972	2
0.089468	1	0.308993	2	0.5621	2
0.0898156	1	0.318537	2	0.579889	2
0.0918203	1	0.332733	2	0.584729	2
0.0869076	1	0.346186	2	0.582158	2
0.0867956	1	0.360231	2	0.581254	2
0.0879275	1	0.370793	2	0.580407	2
0.0899901	1	0.379016	2	0.575877	2
0.0869367	1	0.389802	2	0.573932	2
0.0905833	1	0.392891	2	0.573287	2
0.0915444	1	0.388063	2	0.583636	2
0.0859431	1	0.37559	2	0.59066	2
0.0828204	1	0.365202	2	0.58882	2
0.0886321	1	0.354034	2	0.595521	2
0.0884191	1	0.350387	2	0.598343	2
0.0884351	1	0.355757	2	0.600446	2
0.0832343	1	0.357247	2	0.612795	2
0.0902792	1	0.358926	2	0.623354	2
0.0886608	1	0.350487	2	0.629759	2
0.0929754	1	0.351995	2	0.63057	2
0.0874875	1	0.345757	2	0.620347	2
0.0843112	1	0.353355	2	0.608834	2
0.0849744	1	0.347052	2	0.60115	2
0.0881427	1	0.351823	2	0.595352	2
0.0876926	1	0.337875	2	0.580246	2
0.0902199	1	0.338908	2	0.575292	2
0.0830318	1	0.325957	2	0.574347	2
0.0883268	1	0.33279	2	0.56689	2
0.0857941	1	0.323142	2	0.562962	2
0.0888815	1	0.326572	2	0.554253	2
0.0875968	1	0.318373	2	0.545287	2
0.0839525	1	0.328186	2	0.534552	2
0.0835038	1	0.324594	2	0.539162	2
0.0813997	1	0.325495	2	0.537457	2
0.0902161	1	0.321109	2	0.528436	2
0.0822796	1	0.319729	2	0.519712	2
0.0857557	1	0.321196	2	0.509604	2
0.085139	1	0.328872	2	0.506681	2
0.0861299	1	0.340137	2	0.503455	2
0.0829037	1	0.357222	2	0.500304	2
0.0889342	1	0.374035	2	0.494421	2
0.0864533	1	0.3899	2	0.488687	2
0.0844143	1	0.386057	2	0.48497	2
0.0820485	1	0.372841	2	0.492789	2
0.0884651	1	0.371736	2	0.50832	2
0.0812682	1	0.378691	2	0.503362	2
0.0848041	1	0.387141	2	0.490036	2
0.0863077	1	0.394383	2	0.482663	2
0.0849987	1	0.399012	2	0.475711	2
0.0892228	1	0.403356	2	0.475474	2
0.0907362	1	0.405752	2	0.474504	2
0.0873798	1	0.411581	2	0.473526	2
0.0882245	1	0.418305	2	0.475668	2
0.0873572	1	0.421796	2	0.483985	2
0.0880046	1	0.423171	2	0.476021	2
0.0873343	1	0.427161	2	0.46752	2
0.0852758	1	0.426708	2	0.46506	2
0.0842771	1	0.422656	2	0.467238	2
0.0885057	1	0.422927	2	0.463484	2
0.0855031	1	0.437391	2	0.466069	2
0.0838932	1	0.445405	2	0.458094	2
0.088545	1	0.455798	2	0.45193	2
0.0847883	1	0.452565	2	0.454526	2
0.0834862	1	0.458409	2	0.464982	2
0.0850405	1	0.457977	2	0.475468	2
0.0867483	1	0.469036	2	0.472937	2
0.0869633	1	0.472984	2	0.459874	2
0.0859437	1	0.478191	2	0.461067	2
0.0818395	1	0.478803	2	0.477189	2
0.082569	1	0.489833	2	0.483165	2
0.0849704	1	0.488582	2	0.47863	2
0.0797961	1	0.499315	2	0.480114	2
0.0844318	1	0.495545	2	0.481377	2
0.0857314	1	0.499748	2	0.477407	2
0.0846038	1	0.494646	2	0.474338	2
0.0822941	1	0.510929	2	0.470432	2
0.0752752	1	0.510995	2	0.465415	2
0.0832977	1	0.522906	2	0.460353	2
0.0860639	1	0.514929	2	0.454388	2
0.0802109	1	0.530261	2	0.455513	2
0.0859935	1	0.522669	2	0.466533	2
0.0822337	1	0.536291	2	0.471981	2
0.082933	1	0.523052	2	0.470913	2
0.0842585	1	0.538248	2	0.465565	2
0.0851125	1	0.522114	2	0.473324	2
0.0874402	1	0.539451	2	0.480491	2
0.0841538	1	0.533157	2	0.488809	2
0.0811526	1	0.556425	2	0.49298	2
0.0829719	1	0.550077	2	0.495546	2
0.0850393	1	0.570447	2	0.500667	2
0.0886386	1	0.56306	2	0.506584	2
0.0837293	1	0.575837	2	0.502089	2
0.0885036	1	0.556978	2	0.508491	2
0.0907139	1	0.562356	2	0.515313	2
0.0842768	1	0.569871	2	0.517271	2
0.0859142	1	0.596691	2	0.515663	2
0.0822706	1	0.588565	2	0.516899	2
0.0793897	1	0.58109	2	0.510024	2
0.0827242	1	0.572611	2	0.510129	2
0.0774718	1	0.593246	2	0.515806	2
0.0866148	1	0.604437	2	0.520943	2
0.0859359	1	0.623748	2	0.518592	2
0.0775562	1	0.63198	2	0.510429	2
0.0868334	1	0.646852	2	0.51163	2
0.0822031	1	0.647495	2	0.516241	2
0.0888489	1	0.659261	2	0.52164	2
0.0905201	1	0.655686	2	0.523229	2
0.0829645	1	0.656569	2	0.533952	2
0.0829833	1	0.652585	2	0.544034	2
0.0806702	1	0.651461	2	0.538796	2
0.0835043	1	0.633453	2	0.529881	2
0.0837316	1	0.635101	2	0.51478	2
0.0870548	1	0.628614	2	0.508626	2
0.0856269	1	0.613599	2	0.503682	2
0.08833	1	0.598758	2	0.505947	2
0.0780249	1	0.596232	2	0.507582	2
0.0831157	1	0.589274	2	0.499609	2
0.0855385	1	0.580806	2	0.497174	2
0.0808176	1	0.56959	2	0.501265	2
0.0856021	1	0.565585	2	0.499621	2
0.0833882	1	0.553244	2	0.507131	2
0.0838876	1	0.540207	2	0.515227	2
0.0833481	1	0.5301	2	0.519952	2
0.089409	1	0.523217	2	0.520853	2
0.083473	1	0.521567	2	0.520127	2
0.0835522	1	0.519854	2	0.522789	2
0.0842024	1	0.532321	2	0.529927	2
0.088435	1	0.599069	2	0.521543	2
0.0858759	1	0.614677	2	0.525537	2
0.084788	1	0.545688	2	0.534027	2
0.0744906	1	0.574102	2	0.517338	2
0.0878198	1	0.58524	2	0.520426	2
0.0835985	1	0.5936	2	0.526102	2
0.0892145	1	0.586971	2	0.520853	2
0.0879256	1	0.580485	2	0.524449	2
0.0861338	1	0.564519	2	0.521768	2
0.0829674	1	0.574019	2	0.522359	2
0.0822658	1	0.574263	2	0.529719	2
0.0842091	1	0.575214	2	0.531316	2
0.0903097	1	0.562618	2	0.513664	2
0.0829995	1	0.579732	2	0.499586	2
0.0899356	1	0.582369	2	0.496943	2
0.079836	1	0.600106	2	0.495636	2
0.0780062	1	0.583046	2	0.496558	2
0.0818383	1	0.579769	2	0.50768	2
0.0849133	1	0.573383	2	0.517842	2
0.0833836	1	0.586764	2	0.510702	2
0.0872459	1	0.582853	2	0.505279	2
0.083601	1	0.596457	2	0.507852	2
0.0812389	1	0.597793	2	0.504733	2
0.0858654	1	0.604784	2	0.507615	2
0.0884924	1	0.597714	2	0.520465	2
0.0831997	1	0.602792	2	0.529956	2
0.0816924	1	0.596497	2	0.536612	2
0.0881584	1	0.596916	2	0.538936	2
0.0908106	1	0.587574	2	0.536015	2
0.0879288	1	0.593049	2	0.546046	2
0.0882041	1	0.57147	2	0.553587	2
0.0873288	1	0.557172	2	0.548351	2
0.0899673	1	0.546136	2	0.544945	2
0.0947762	1	0.539975	2	0.549505	2
0.0965571	1	0.528419	2	0.548098	2
0.0984961	1	0.520186	2	0.538392	2
0.106863	1	0.522824	2	0.536878	2
0.104145	1	0.530658	2	0.527069	2
0.102025	1	0.525033	2	0.508901	2
0.105773	1	0.512715	2	0.491704	2
0.110863	1	0.505982	2	0.477027	2
0.109155	1	0.505685	2	0.462169	2
0.116249	1	0.513097	2	0.452519	2
0.113973	1	0.523459	2	0.443568	2
0.125391	1	0.535848	2	0.434325	2
0.117077	1	0.52009	2	0.42511	2
0.122532	1	0.502662	2	0.419139	2
0.120993	1	0.486572	2	0.415192	2
0.120617	1	0.495186	2	0.401391	2
0.121566	1	0.488161	2	0.387538	2
0.124809	1	0.484741	2	0.375091	2
0.127661	1	0.474761	2	0.366902	2
0.129367	1	0.475787	2	0.365628	2
0.132104	1	0.465803	2	0.361484	2
0.132478	1	0.4718	2	0.363364	2
0.127253	1	0.470935	2	0.372098	2
0.132246	1	0.4725	2	0.382991	2
0.139104	1	0.452449	2	0.386924	2
0.129973	1	0.452427	2	0.391345	2
0.135648	1	0.446111	2	0.395432	2
0.130899	1	0.448535	2	0.396296	2
0.135739	1	0.433354	2	0.397158	2
0.140434	1	0.429697	2	0.398068	2
0.141061	1	0.422229	2	0.398026	2
0.135554	1	0.433973	2	0.393832	2
0.140252	1	0.436855	2	0.388526	2
0.145529	1	0.444342	2	0.38497	2
0.139173	1	0.440428	2	0.380365	2
0.144862	1	0.446353	2	0.370916	2
0.139129	1	0.427126	2	0.364092	2
0.143538	1	0.428379	2	0.356066	2
0.148025	1	0.41585	2	0.348036	2
0.140433	1	0.419254	2	0.344154	2
0.140415	1	0.410734	2	0.345889	2
0.146776	1	0.409693	2	0.353232	2
0.147623	1	0.392894	2	0.362244	2
0.146767	1	0.387922	2	0.371531	2
0.14378	1	0.380168	2	0.377484	2
0.145093	1	0.371974	2	0.36995	2
0.142842	1	0.358304	2	0.354195	2
0.144349	1	0.356228	2	0.3454	2
0.137716	1	0.365194	2	0.345803	2
0.137941	1	0.371949	2	0.354394	2
0.141901	1	0.393094	2	0.369662	2
0.145872	1	0.404715	2	0.380789	2
0.141806	1	0.419568	2	0.392448	2
0.140726	1	0.422505	2	0.397734	2
0.138821	1	0.43806	2	0.395266	2
0.140625	1	0.437899	2	0.391466	2
0.134426	1	0.446483	2	0.392	2
0.135965	1	0.45106	2	0.406306	2
0.13802	1	0.465652	2	0.424108	2
0.132672	1	0.465978	2	0.433633	2
0.131829	1	0.481105	2	0.431426	2
0.131254	1	0.488588	2	0.433399	2
0.139158	1	0.493622	2	0.436931	2
0.136379	1	0.475683	2	0.441927	2
0.133449	1	0.475441	2	0.440341	2
0.131507	1	0.474594	2	0.440559	2
0.135455	1	0.491384	2	0.439607	2
0.131906	1	0.491213	2	0.448194	2
0.129011	1	0.499548	2	0.452284	2
0.130832	1	0.499118	2	0.447023	2
0.13442	1	0.496851	2	0.444592	2
0.124536	1	0.483146	2	0.43633	2
0.132772	1	0.487533	2	0.435999	2
0.138067	1	0.493515	2	0.447618	2
0.127554	1	0.508577	2	0.454802	2
0.1227	1	0.509184	2	0.467183	2
0.125384	1	0.520943	2	0.463409	2
0.133628	1	0.529952	2	0.466883	2
0.130014	1	0.541136	2	0.474893	2
0.130306	1	0.546237	2	0.470919	2
0.1303	1	0.536965	2	0.472406	2
0.129248	1	0.520854	2	0.475828	2
0.123003	1	0.513544	2	0.48153	2
0.128614	1	0.522583	2	0.486667	2
0.127215	1	0.536595	2	0.499768	2
0.128426	1	0.538017	2	0.511334	2
0.123874	1	0.535586	2	0.520837	2
0.128132	1	0.542914	2	0.527104	2
0.126857	1	0.544673	2	0.527635	2
0.126099	1	0.547566	2	0.526612	2
0.124848	1	0.560355	2	0.52253	2
0.132648	1	0.577629	2	0.515073	2
0.128746	1	0.579095	2	0.505975	2
0.12384	1	0.565922	2	0.503529	2
0.124071	1	0.554732	2	0.50058	2
0.127407	1	0.554937	2	0.504516	2
0.133594	1	0.5486	2	0.519112	2
0.134683	1	0.553306	2	0.529176	2
0.130385	1	0.561624	2	0.540638	2
0.131052	1	0.570164	2	0.546915	2
0.128711	1	0.578528	2	0.555662	2
0.127772	1	0.583801	2	0.559877	2
0.126348	1	0.58997	2	0.569255	2
0.128134	1	0.601821	2	0.578893	2
0.125145	1	0.612266	2	0.582947	2
0.122745	1	0.613798	2	0.596232	2
0.129039	1	0.612459	2	0.610051	2
0.122925	1	0.61613	2	0.617762	2
0.124742	1	0.618731	2	0.623055	2
0.129011	1	0.632146	2	0.628118	2
0.123916	1	0.643703	2	0.627796	2
0.127176	1	0.655266	2	0.628921	2
0.13283	1	0.655198	2	0.621093	2
0.123825	1	0.655065	2	0.612803	2
0.125758	1	0.649732	2	0.619712	2
0.124012	1	0.650976	2	0.618363	2
0.124292	1	0.64385	2	0.621785	2
0.124608	1	0.646401	2	0.618001	2
0.124672	1	0.64762	2	0.615639	2
0.126657	1	0.658015	2	0.617048	2
0.13181	1	0.658199	2	0.614882	2
0.125477	1	0.665396	2	0.607764	2
0.130006	1	0.661162	2	0.607909	2
0.125639	1	0.666509	2	0.615939	2
0.1242	1	0.659314	2	0.611634	2
0.126572	1	0.65536	2	0.601912	2
0.117657	1	0.641685	2	0.59609	2
0.122418	1	0.635706	2	0.596528	2
0.116401	1	0.622077	2	0.592875	2
0.12505	1	0.615924	2	0.589448	2
0.124814	1	0.600489	2	0.590651	2
0.118889	1	0.595627	2	0.580392	2
0.122704	1	0.584338	2	0.57767	2
0.120384	1	0.583321	2	0.57942	2
0.11741	1	0.578468	2	0.573775	2
0.115733	1	0.577025	2	0.569955	2
0.116326	1
0.120796	1
0.121999	1
0.127314	1
0.123202	1
0.120246	1
0.120728	1
0.117742	1
0.117841	1
0.11893	1
0.118407	1
0.124936	1
0.119626	1
0.119481	1
0.113434	1
0.119045	1
0.120134	1
0.124545	1
0.120939	1
0.117699	1
0.1179	1
0.115919	1
0.121083	1
0.121127	1
0.112171	1
0.120685	1
0.117205	1
0.117125	1
0.114185	1
0.116821	1
0.115304	1
0.115633	1
0.117137	1
0.117734	1
0.114346	1
0.116331	1
0.114915	1
0.119872	1
0.110602	1
0.119416	1
0.115295	1
0.113055	1
0.111991	1
0.113182	1
0.118812	1
0.114754	1
0.118355	1
0.114045	1
0.116522	1
0.118275	1
0.114811	1
0.110629	1
0.110449	1
0.110586	1
0.110019	1
0.111227	1
0.115037	1
0.110203	1
0.115063	1
0.11209	1
0.117512	1
0.111241	1
0.110315	1
0.114123	1
0.112021	1
0.114462	1
0.114419	1
0.111609	1
0.111003	1
0.112663	1
0.114433	1
0.11127	1
0.108276	1
0.114023	1
0.111727	1
0.110224	1
0.10396	1
0.107433	1
0.106748	1
0.103976	1
0.109774	1
0.106125	1
0.113567	1
0.107146	1
0.116837	1
0.111493	1
0.116442	1
0.106707	1
0.109082	1
0.111306	1
0.10702	1
0.113211	1
0.108938	1
0.112014	1
0.105932	1
0.107178	1
0.10866	1
0.104042	1
0.105373	1
0.105829	1
0.106232	1
0.106546	1
0.10592	1
0.107115	1
0.095641	1
0.107196	1
0.104539	1
0.10214	1
0.101488	1
0.10369	1
0.105817	1
0.106026	1
0.102796	1
0.108061	1
0.104183	1
0.102494	1
0.102784	1
0.0977318	1
0.0995191	1
0.107434	1
0.0991187	1
0.106789	1
0.0999963	1
0.103285	1
0.0996272	1
0.09767	1
0.105096	1
0.0995732	1
0.0987219	1
0.0997749	1
0.102053	1
0.098794	1
0.0974382	1
0.10053	1
0.0991214	1
0.103019	1
0.100097	1
0.0986277	1
0.100542	1
0.101405	1
0.0986469	1
0.101372	1
0.104164	1
0.0975645	1
0.0926381	1
0.0986824	1
0.10429	1
0.102965	1
0.102112	1
0.104272	1
0.0990468	1
0.0988806	1
0.0988232	1
0.100376	1
0.102508	1
0.0931125	1
0.0972136	1
0.0958855	1
0.0998198	1
0.0946366	1
0.103516	1
0.104681	1
0.101868	1
0.103581	1
0.0968938	1
0.102084	1
0.100837	1
0.0982546	1
0.105487	1
0.10428	1
0.101139	1
0.10251	1
0.103131	1
0.101552	1
0.0964269	1
0.0981467	1
0.103326	1
0.102679	1
0.101795	1
0.101075	1
0.100418	1
0.0968707	1
0.0990443	1
0.100723	1
0.100564	1
0.10263	1
0.0952307	1
0.0960747	1
0.0975317	1
0.0983463	1
0.0991756	1
0.0965211	1
0.104525	1
0.0985912	1
0.100496	1
0.0981415	1
0.0934696	1
0.0947148	1
0.0966497	1
0.0994165	1
0.0990161	1
0.102039	1
0.0976046	1
0.0952817	1
0.0971739	1
0.0970485	1
0.0927845	1
0.0957353	1
0.0982437	1
0.0961327	1
0.0972284	1
0.0967831	1
0.0940549	1
0.0936433	1
0.0963234	1
0.0941052	1
0.0948096	1
0.0895482	1
0.0946436	1
0.0970031	1
0.0927815	1
0.0947178	1
0.0973091	1
0.0989191	1
0.0934996	1
0.0937794	1
0.0890752	1
0.09314	1
0.0959459	1
0.0913055	1
0.0920474	1
0.0944192	1
0.0952628	1
0.0909223	1
0.0921223	1
0.098363	1
0.0880864	1
0.0949248	1
0.0935038	1
0.093256	1
0.0901601	1
0.0952577	1
0.0892763	1
0.0962661	1
0.0937245	1
0.0914473	1
0.0932513	1
0.0950081	1
0.0927375	1
0.0932858	1
0.095405	1
0.0906018	1
0.0923358	1
0.0877154	1
0.0946719	1
0.0922657	1
0.0902784	1
0.0905563	1
0.0903441	1
0.0929283	1
0.0933906	1
0.085475	1
0.0890845	1
0.0926817	1
0.0934138	1
0.0837674	1
0.0856162	1
0.0906883	1
0.0860717	1
0.0882331	1
0.0902757	1
0.0907261	1
0.0892662	1
0.090986	1
0.0934953	1
0.0924327	1
0.0902216	1
0.0874269	1
0.0877257	1
0.0907305	1
0.0935879	1
0.0903644	1
0.0877556	1
0.0943471	1
0.0929151	1
0.0893408	1
0.0942119	1
0.0922783	1
0.0922781	1
0.0868521	1
0.0919451	1
0.0947419	1
0.0855079	1
0.09678	1
0.0901321	1
0.087336	1
0.0949686	1
0.0894559	1
0.0959129	1
0.095267	1
0.0928294	1
0.0934611	1
0.089232	1
0.0937947	1
0.0921207	1
0.0903969	1
0.0893173	1
0.095576	1
0.0953988	1
0.0865715	1
0.0914856	1
0.0964527	1
0.0927101	1
0.0892257	1
0.0915856	1
0.0903118	1
0.0934631	1
0.088746	1
0.087883	1
0.0891234	1
0.0923555	1
0.095769	1
0.0866791	1
0.0872957	1
0.087453	1
0.089483	1
0.0889502	1
0.0871525	1
0.0924125	1
0.0864452	1
0.0855093	1
0.0916045	1
0.0899097	1
0.0912403	1
0.0860485	1
0.0837824	1
0.0861705	1
0.0883571	1
0.0892355	1
0.0915133	1
0.0912298	1
0.0875381	1
0.0867035	1
0.0882067	1
0.0888324	1
0.089415	1
0.0806535	1
0.0851777	1
0.0885898	1
0.0897442	1
0.0877896	1
0.087024	1
0.0847921	1
0.0877607	1
0.085215	1
0.0836901	1
0.0855188	1
0.0899942	1
0.084217	1
0.0861939	1
0.0846226	1
0.0862163	1
0.0808975	1
0.0886521	1
0.0887312	1
0.084494	1
0.0861931	1
0.08671	1
0.0861798	1
0.081558	1
0.0858516	1
0.0883759	1
0.0863537	1
0.0856485	1
0.0884865	1
0.0833003	1
0.086183	1
0.0895401	1
0.0888494	1
0.0865422	1
0.0894447	1
0.0867302	1
0.0856067	1
0.0873591	1
0.0855295	1
0.0930301	1
0.093458	1
0.087904	1
0.0940742	1
0.0930696	1
0.0899812	1
0.0917974	1
0.089117	1
0.0898117	1
0.0945191	1
0.0955818	1
0.093092	1
0.0901443	1
0.0902698	1
0.0963145	1
0.0925804	1
0.0923785	1
0.0893936	1
0.0895425	1
0.0924191	1
0.089029	1
0.0904314	1
0.0907608	1
0.0946318	1
0.0928211	1
0.0855817	1
0.0845237	1
0.0912256	1
0.0881476	1
0.0963992	1
0.0917841	1
0.0901864	1
0.0871979	1
0.0904281	1
0.0951466	1
0.090242	1
0.0926348	1
0.0869559	1
0.0932322	1
0.0903572	1
0.0889052	1
0.0911768	1
0.0955263	1
0.0976201	1
0.0988493	1
0.103385	1
0.108644	1
0.100286	1
0.103281	1
0.100324	1
0.0972859	1
0.10737	1
0.105117	1
0.0988265	1
0.100993	1
0.106596	1
0.0975278	1
0.097571	1
0.0960535	1
0.0974563	1
0.100214	1
0.0978072	1
0.098975	1
0.0974776	1
0.101377	1
0.0954361	1
0.0981018	1
0.105333	1
0.100958	1
0.099559	1
0.0990496	1
0.101746	1
0.093852	1
0.0945658	1
0.0958658	1
0.100813	1
0.0959468	1
0.0923032	1
0.0936205	1
0.0911156	1
0.0931117	1
0.0928024	1
0.095304	1
0.095177	1
0.0927541	1
0.0950053	1
0.0898317	1
0.088583	1
0.0953949	1
0.0974049	1
0.0912626	1
0.0901553	1
0.0911604	1
0.0958346	1
0.0945439	1
0.0945732	1
0.0953267	1
0.0957739	1
0.10743	1
0.113428	1
0.118618	1
0.122627	1
0.114502	1
0.113242	1
0.118247	1
0.115108	1
0.114083	1
0.114059	1
0.106012	1
0.112909	1
0.106783	1
0.106959	1
0.106343	1
0.107788	1
0.109149	1
0.102383	1
0.107105	1
0.107017	1
0.101527	1
0.103546	1
0.10099	1
0.101963	1
0.101082	1
0.102642	1
0.11474	1
0.101275	1
0.102542	1
0.0997499	1
0.0987004	1
0.102362	1
0.105651	1
0.105438	1
0.100346	1
0.104644	1
0.0988832	1
0.0929725	1
0.0954745	1
0.0975181	1
0.0968167	1
0.0973471	1
0.0946753	1
0.0979631	1
0.0927741	1
0.101084	1
0.0956931	1
0.0931229	1
0.0979802	1
0.0910542	1
0.0953352	1
0.0991399	1
0.0934906	1
0.0905225	1
0.0936758	1
0.0934001	1
0.0929955	1
0.0893475	1
0.09348	1
0.0896945	1
0.0956107	1
0.0962956	1
0.0940252	1
0.0896433	1
0.0927324	1
0.0996095	1
0.0949604	1
0.0972784	1
0.0914434	1
0.0933421	1
0.10193	1
0.100485	1
0.0998589	1
0.0933603	1
0.0959885	1
0.0949952	1
0.0950833	1
0.0991142	1
0.0949433	1
0.0948391	1
0.0991748	1
0.0961304	1
0.0929539	1
0.0979073	1
0.0950097	1
0.0973308	1
0.0968217	1
0.0973419	1
0.0930663	1
0.0980509	1
0.0940977	1
0.0902347	1
0.092636	1
0.0937472	1
0.0918851	1
0.0956821	1
0.0916903	1
0.0982577	1
0.0910041	1
0.0961955	1
0.0918183	1
0.0934268	1
0.0929775	1
0.0936947	1
0.0911801	1
0.0941656	1
0.0945597	1
0.104743	1
0.100922	1
0.0926795	1
0.0993302	1
0.097393	1
0.0982719	1
0.0990183	1
0.103782	1
0.105256	1
0.0976929	1
0.102814	1
0.0984845	1
0.106575	1
0.100857	1
0.0982809	1
0.100291	1
0.101293	1
0.101781	1
0.0984033	1
0.104267	1
0.101241	1
0.0961799	1
0.100266	1
0.10295	1
0.0997414	1
0.10261	1
0.1052	1
0.0995803	1
0.102327	1
0.103145	1
0.102468	1
0.105905	1
0.109154	1
0.100077	1
0.111099	1
0.10731	1
0.111559	1
0.112384	1
0.115401	1
0.113273	1
0.119358	1
0.117036	1
0.116902	1
0.118438	1
0.116193	1
0.120688	1
0.122292	1
0.12094	1
0.118078	1
0.117598	1
0.116153	1
0.116927	1
0.117764	1
0.118888	1
0.119183	1
0.115606	1
0.11001	1
0.111346	1
0.111486	1
0.108276	1
0.117993	1
0.112025	1
0.108413	1
0.112459	1
0.108467	1
0.11181	1
0.115334	1
0.115439	1
0.110757	1
0.112244	1
0.110545	1
0.105466	1
0.109676	1
0.112503	1
0.107882	1
0.105897	1
0.110028	1
0.1103	1
0.109988	1
0.103196	1
0.103079	1
0.106948	1
0.104952	1
0.105897	1
0.105293	1
0.104975	1
0.105888	1
0.109032	1
0.108803	1
0.108564	1
0.106386	1
0.1024	1
0.0947385	1
0.0982526	1
0.107919	1
0.0979045	1
0.106471	1
0.101545	1
0.103583	1
0.104411	1
0.101	1
0.0992567	1
0.105362	1
0.101711	1
0.103377	1
0.0973736	1
0.0990308	1
0.0962805	1
0.101027	1
0.0998424	1
0.100511	1
0.0973456	1
0.101286	1
0.101787	1
0.103657	1
0.10391	1
0.0992271	1
0.0985987	1
0.103649	1
0.0924177	1
0.102859	1
0.100706	1
0.100788	1
0.0929533	1
0.0980637	1
0.103941	1
0.0962072	1
0.0951998	1
0.0944887	1
0.101807	1
0.0991157	1
0.0952234	1
0.101468	1
0.0919784	1
0.0954844	1
0.0991135	1
0.101599	1
0.0943461	1
0.103139	1
0.101764	1
0.100219	1
0.0937699	1
0.0992041	1
0.0945302	1
0.095279	1
0.0941593	1
0.0971837	1
0.0907811	1
0.0952732	1
0.0944513	1
0.0975304	1
0.102579	1
0.0943787	1
0.0954662	1
0.0955925	1
0.0915083	1
0.0918491	1
0.0837017	1
0.0937784	1
0.0938862	1
0.095905	1
0.0936864	1
0.0909982	1
0.0929195	1
0.0886275	1
0.0964177	1
0.0915276	1
0.0898036	1
0.0933009	1
0.0902851	1
0.0988635	1
0.0962527	1
0.0894575	1
0.0908098	1
0.0937717	1
0.0935892	1
0.0923054	1
0.0917838	1
0.0930271	1
0.0900461	1
0.0952047	1
0.0906602	1
0.0924652	1
0.0938665	1
0.0952403	1
0.0879771	1
0.0889101	1
0.0939435	1
0.0862064	1
0.0879491	1
0.0876868	1
0.0948165	1
0.0953033	1
0.0924717	1
0.0934258	1
0.0882947	1
0.0865127	1
0.0919417	1
0.0879003	1
0.0947001	1
0.093991	1
0.0980257	1
0.094289	1
0.094055	1
0.0918711	1
0.0929771	1
0.0997108	1
0.0956716	1
0.0962748	1
0.0896071	1
0.0930182	1
0.09569	1
0.0902042	1
0.0942976	1
0.088705	1
0.0910713	1
0.0983664	1
0.0924547	1
0.0913972	1
0.0943666	1
0.0922908	1
0.0918628	1
0.0981715	1
0.0912602	1
0.0909607	1
0.0926439	1
0.0903813	1
0.0923694	1
0.0944354	1
0.0907875	1
0.0918739	1
0.0882346	1
0.0933501	1
0.0894782	1
0.0894494	1
0.0906533	1
0.0903353	1
0.0893549	1
0.0877906	1
0.0958962	1
0.0910066	1
0.0958133	1
0.0934235	1
0.0930296	1
0.0934862	1
0.0920797	1
0.0890653	1
0.0890379	1
0.0911975	1
0.0881231	1
0.0911821	1
0.0912457	1
0.0955292	1
0.0937669	1
0.092573	1
0.0902914	1
0.0884576	1
0.0907196	1
0.0911058	1
0.0886167	1
0.0936105	1
0.097057	1
0.0945284	1
0.0982057	1
0.0889695	1
0.0921053	1
0.0878509	1
0.0980638	1
0.0933295	1
0.0842616	1
0.0930637	1
0.0883582	1
0.0886135	1
0.0855418	1
0.0913386	1
0.0891656	1
0.0900092	1
0.0971641	1
0.0885391	1
0.08949	1
0.0943643	1
0.0950624	1
0.0915292	1
0.0902456	1
0.0907976	1
0.0947865	1
0.0889163	1
0.0915525	1
0.0919736	1
0.089502	1
0.0930389	1
0.0921124	1
0.0933944	1
0.0909767	1
0.0851769	1
0.0951431	1
0.088002	1
0.0881533	1
0.0921702	1
0.0902122	1
0.0937107	1
0.0924094	1
0.0873583	1
0.0883582	1
0.0846284	1
0.0895795	1
0.0933512	1
0.0893356	1
0.0860411	1
0.0907298	1
0.0894962	1
0.0847118	1
0.0937438	1
0.089541	1
0.0908072	1
0.0899507	1
0.0899335	1
0.0949375	1
0.0918054	1
0.0822156	1
0.0909457	1
0.0906687	1
0.093185	1
0.0891428	1
0.0888558	1
0.0884675	1
0.0889404	1
0.0888446	1
0.0897571	1
0.0844601	1
0.0895239	1
0.0890241	1
0.0871885	1
0.0844691	1
0.0889446	1
0.0910327	1
0.0890817	1
0.085687	1
0.092361	1
0.0882765	1
0.0866945	1
0.0827297	1
0.0876477	1
0.0895442	1
0.0879332	1
0.0888959	1
0.0835495	1
0.0826853	1
0.0818327	1
0.08589	1
0.08711	1
0.0841068	1
0.0864816	1
0.0912187	1
0.0900959	1
0.085729	1
0.0861888	1
0.0948682	1
0.0932317	1
0.0947086	1
0.0917971	1
0.102426	1
0.099945	1
0.104936	1
0.097043	1
0.101647	1
0.104703	1
0.104888	1
0.10201	1
0.104562	1
0.110626	1
0.102515	1
0.109253	1
0.105399	1
0.107677	1
0.106869	1
0.106723	1
0.104278	1
0.106381	1
0.106935	1
0.113263	1
0.115153	1
0.112876	1
0.110756	1
0.113263	1
0.116306	1
0.112916	1
0.118687	1
0.120267	1
0.114465	1
0.11742	1
0.11689	1
0.114939	1
0.115269	1
0.108607	1
0.114341	1
0.106767	1
0.1054	1
0.102711	1
0.112511	1
0.10579	1
0.105083	1
0.103424	1
0.109669	1
0.10691	1
0.10578	1
0.101154	1
0.105005	1
0.102555	1
0.101225	1
0.1037	1
0.0999153	1
0.1001	1
0.0973037	1
0.098783	1
0.105114	1
0.0980112	1
0.100664	1
0.105378	1
0.103653	1
0.101175	1
0.0982346	1
0.0963631	1
0.0980938	1
0.0993696	1
0.0941814	1
0.101726	1
0.0984898	1
0.10155	1
0.103123	1
0.101591	1
0.0926795	1
0.0978921	1
0.0938899	1
0.0992655	1
0.100133	1
0.0967014	1
0.0960877	1
0.0897256	1
0.0935851	1
0.093363	1
0.0940237	1
0.0969811	1
0.0937787	1
0.0959485	1
0.0959447	1
0.0912156	1
0.0947729	1
0.0901594	1
0.0922522	1
0.0926871	1
0.0976657	1
0.102913	1
0.101915	1
0.097187	1
0.0989902	1
0.099012	1
[truncated: 12,001 more rows]

## Sheet: Fig.4i-trace correlation
0.543033	1		Comments
0.753957	1		1: Raw data
0.840537	1		2: DeepCAD-RT denoised
0.940813	1
0.493295	1
0.81896	1
0.738083	1
0.849848	1
0.956791	1
0.947017	1
0.571839	1
0.649126	1
0.828671	1
0.667067	1
0.73139	1
0.967693	1
0.87711	1
0.988753	1
0.849075	1
0.76942	1
0.930031	1
0.969407	1
0.919117	1
0.975488	1
0.937162	1
0.685059	1
0.901111	1
0.813982	1
0.871868	1
0.984436	1
0.660774	1
0.933019	1
0.713742	1
0.959357	1
0.712206	1
0.917117	1
0.816558	1
0.810085	1
0.797202	1
0.774291	1
0.844391	1
0.616917	1
0.785799	1
0.698713	1
0.704365	1
0.640512	1
0.810348	1
0.965257	1
0.82886	1
0.800034	1
0.652126	1
0.730998	1
0.326707	1
0.423523	1
0.669662	1
0.513413	1
0.425035	1
0.507128	1
0.782442	1
0.659308	1
0.710315	1
0.649317	1
0.606247	1
0.790278	1
0.708014	1
0.700491	1
0.727888	1
0.595866	1
0.565317	1
0.324082	1
0.184976	1
0.626428	1
0.528088	1
0.319505	1
0.540954	1
0.638281	1
0.326863	1
0.464314	1
0.465953	1
0.680721	1
0.888266	2
0.954239	2
0.972661	2
0.99155	2
0.866373	2
0.968695	2
0.949706	2
0.976784	2
0.992226	2
0.992081	2
0.907989	2
0.923098	2
0.970695	2
0.932451	2
0.948184	2
0.99414	2
0.979041	2
0.99758	2
0.974696	2
0.957558	2
0.987107	2
0.995192	2
0.987739	2
0.995223	2
0.990128	2
0.937273	2
0.983352	2
0.965715	2
0.978559	2
0.997623	2
0.931535	2
0.989691	2
0.939568	2
0.993482	2
0.9407	2
0.986897	2
0.968387	2
0.968994	2
0.965324	2
0.955373	2
0.975107	2
0.913075	2
0.963845	2
0.937747	2
0.944067	2
0.919181	2
0.964499	2
0.993451	2
0.967939	2
0.962321	2
0.925148	2
0.946079	2
0.742847	2
0.820388	2
0.933935	2
0.874285	2
0.823561	2
0.860538	2
0.957947	2
0.926494	2
0.940501	2
0.925526	2
0.917328	2
0.95895	2
0.941009	2
0.939483	2
0.946606	2
0.908007	2
0.888043	2
0.73138	2
0.519043	2
0.919743	2
0.875026	2
0.762983	2
0.885341	2
0.918902	2
0.742797	2
0.844782	2
0.847115	2
0.933773	2
