# Supplementary material for: Real-time denoising enables high-sensitivity fluorescence time-lapse imaging beyond the shot-noise limit
Source: Nat Biotechnol. 2022 Sep 26;41(2):282–92. doi: 10.1038/s41587-022-01450-8 (PMC9931589; doi:10.1038/s41587-022-01450-8)
Supplement: Source Data Fig. 5 — Statistical source data. [file 41587_2022_1450_MOESM16_ESM.xlsx]

## Sheet: Fig.5f-Diameter
7.98582	1		Comments
10.4328	1		1: XY
10.4342	1		2: YZ
9.73981	1		3: XZ
2.78786	1
13.028	1
9.89161	1
15.2491	1
7.30789	1
4.77123	1
7.72011	1
9.37632	1
7.48968	1
10.0067	1
18.868	1
8.75765	1
12.7741	1
6.71852	1
9.34637	1
12.2731	1
7.24888	1
9.29831	1
7.90533	1
6.32197	1
8.79796	1
14.3288	1
12.0861	1
10.2316	1
9.82777	1
10.4758	1
18.5246	1
8.92783	1
9.29689	1
7.58293	1
14.5013	1
6.24105	1
9.40073	1
13.3645	1
12.309	1
11.9345	1
7.56128	1
9.477	1
6.20863	1
10.721	1
13.8579	1
9.24359	1
7.36546	1
4.89337	1
8.79335	1
11.3858	1
12.8935	1
8.68236	1
9.53799	1
12.7614	1
8.68686	1
10.6283	1
14.142	1
8.52595	1
11.0809	1
17.0854	1
5.4697	1
10.3121	1
11.9683	1
11.2494	1
7.7139	1
17.8639	1
15.8794	1
10.2429	1
9.67336	1
14.2454	1
6.60156	1
8.039	1
17.8286	1
17.7037	1
15.7633	1
11.2291	1
12.622	1
9.60805	1
9.15299	1
13.8422	1
11.6634	1
11.1637	1
8.67348	1
24.2878	1
7.87458	1
10.8546	1
8.76309	1
9.38397	1
13.1422	1
9.96373	1
14.6655	1
13.1062	1
12.8161	1
14.4993	1
13.0174	1
10.1027	1
11.8201	1
13.6587	1
11.2216	1
14.7626	1
12.6072	1
14.425	1
8.17241	1
10.7302	1
9.64237	1
11.6194	1
15.3009	1
6.78177	1
11.6877	1
11.9741	1
9.57619	1
12.7624	1
14.8792	1
19.166	1
8.86932	1
15.6587	1
15.5087	1
11.1809	1
14.196	1
10.51	1
11.1994	1
15.9298	1
11.6761	1
13.7377	1
16.7584	1
20.3481	1
12.0392	1
15.3675	1
15.8675	1
14.5866	1
16.1676	1
12.4466	1
17.5629	1
18.6392	1
13.0912	1
14.8043	1
13.5665	1
19.5197	1
13.6668	1
14.4713	1
13.9609	1
13.1103	1
18.7173	1
12.4719	1
17.4981	1
11.6977	1
15.8649	1
17.6757	1
10.3494	1
14.5082	1
18.2153	1
15.1293	1
11.2145	1
17.7281	1
19.7126	1
12.9814	1
16.7778	1
15.9581	1
15.2335	1
13.3435	1
17.5951	1
14.5313	1
12.0062	1
16.2568	1
14.1815	1
12.6924	1
18.8747	1
14.3224	1
18.8713	1
15.0687	1
23.9821	1
16.572	1
18.8391	1
13.1513	1
8.44567	1
21.3617	1
14.3407	1
15.2857	1
18.7953	1
15.6663	1
12.9552	1
18.9715	1
11.8603	1
20.2372	1
22.6458	1
21.5223	1
19.4678	1
18.995	1
21.4344	1
25.8854	1
23.8403	1
11.4158	1
21.0178	1
23.7137	1
18.6903	1
21.8825	1
12.1215	2
3.59318	2
7.59705	2
6.35719	2
2.33375	2
13.3554	2
9.09808	2
15.7584	2
6.95978	2
4.38686	2
7.71943	2
9.35723	2
8.13521	2
11.5931	2
18.5591	2
6.93769	2
10.4728	2
6.77219	2
12.5478	2
14.2954	2
5.88112	2
9.08186	2
5.98777	2
5.76517	2
10.6784	2
8.7338	2
10.5487	2
9.84861	2
8.42373	2
9.5413	2
17.8597	2
8.7044	2
11.8417	2
8.34829	2
8.17255	2
3.25898	2
9.2514	2
11.3668	2
11.6515	2
10.2573	2
11.1836	2
6.34554	2
5.2793	2
10.4332	2
16.5731	2
4.284	2
10.5239	2
8.31267	2
6.51928	2
10.3281	2
11.71	2
10.0365	2
9.5057	2
12.8775	2
5.66868	2
6.8686	2
12.0744	2
9.53945	2
12.1028	2
13.5262	2
6.58471	2
10.5174	2
14.5751	2
9.18026	2
7.57633	2
6.76644	2
13.9796	2
9.51702	2
13.1481	2
13.9526	2
8.33346	2
13.6287	2
13.6166	2
11.3212	2
11.4978	2
11.9694	2
11.7186	2
10.0809	2
9.02386	2
11.4464	2
11.1797	2
12.964	2
14.9203	2
11.5336	2
10.492	2
12.8969	2
6.93419	2
12.0115	2
13.6689	2
15.1385	2
11.307	2
8.75096	2
16.0956	2
14.4792	2
9.50976	2
8.95895	2
10.2011	2
8.3018	2
14.6944	2
13.4473	2
12.3686	2
10.5877	2
11.763	2
11.7376	2
10.949	2
13.6917	2
14.1286	2
6.71798	2
9.52785	2
11.5326	2
10.05	2
10.0292	2
12.4762	2
19.8899	2
14.2548	2
9.64343	2
10.5593	2
12.6857	2
14.3435	2
9.73412	2
11.2094	2
16.6535	2
17.9136	2
7.47691	2
9.69296	2
20.6525	2
11.4657	2
13.7626	2
15.2447	2
6.97474	2
15.1907	2
9.11522	2
15.6049	2
13.6431	2
9.36835	2
9.8457	2
10.7041	2
14.1446	2
13.0607	2
11.8726	2
16.6589	2
16.0445	2
11.6924	2
11.6478	2
14.4987	2
11.8495	2
14.4707	2
14.505	2
10.6407	2
15.1931	2
19.158	2
14.9436	2
16.1776	2
14.3833	2
18.5938	2
14.0312	2
16.2192	2
15.0579	2
11.5949	2
4.60465	2
16.395	2
16.0777	2
14.7831	2
17.8029	2
13.6782	2
11.2708	2
17.1496	2
17.0099	2
18.5177	2
11.152	2
21.176	2
16.5976	2
17.0521	2
17.6676	2
17.4811	2
21.0544	2
14.7508	2
7.58324	2
14.0964	2
13.1198	2
9.33574	2
19.6187	2
21.5137	2
9.90046	2
10.624	2
19.6932	2
17.1185	2
12.3803	2
20.0783	2
16.4873	2
22.1958	2
23.6447	2
9.59935	2
21.4509	2
13.2093	2
20.2154	2
4.17017	3
4.23655	3
4.82516	3
4.85915	3
5.04701	3
5.44859	3
5.5121	3
5.51384	3
5.69261	3
5.74547	3
5.90243	3
5.9102	3
6.0762	3
6.11581	3
6.34102	3
6.39882	3
6.57393	3
6.67055	3
6.81679	3
6.82902	3
6.84693	3
6.90531	3
6.91598	3
6.96354	3
7.00265	3
7.05364	3
7.09733	3
7.20643	3
7.25997	3
7.2905	3
7.50681	3
7.55088	3
7.59979	3
7.68299	3
7.69508	3
7.75389	3
7.76896	3
7.81912	3
7.88253	3
7.95469	3
7.95609	3
8.15072	3
8.15812	3
8.16594	3
8.22804	3
8.2388	3
8.27512	3
8.40352	3
8.44149	3
8.49251	3
8.5058	3
8.51096	3
8.5333	3
8.68899	3
8.80758	3
8.82379	3
8.94056	3
8.95903	3
9.00396	3
9.07405	3
9.07941	3
9.104	3
9.10954	3
9.18711	3
9.19048	3
9.20053	3
9.22813	3
9.25276	3
9.29965	3
9.30542	3
9.36081	3
9.38248	3
9.53993	3
9.57609	3
9.7168	3
9.72746	3
9.85989	3
9.9058	3
9.96555	3
9.9928	3
10.1135	3
10.1372	3
10.1554	3
10.1742	3
10.2275	3
10.2475	3
10.4754	3
10.4899	3
10.5889	3
10.6424	3
10.7801	3
10.8022	3
10.8543	3
10.8972	3
10.9164	3
10.9582	3
10.9875	3
11.0879	3
11.3199	3
11.4701	3
11.4857	3
11.487	3
11.6292	3
11.6629	3
11.7539	3
11.7752	3
12.0429	3
12.1751	3
12.2212	3
12.2533	3
12.2846	3
12.3865	3
12.4415	3
12.4556	3
12.4559	3
12.5257	3
12.5444	3
12.6149	3
12.7873	3
12.8923	3
12.9272	3
12.994	3
13.0082	3
13.1125	3
13.1357	3
13.2431	3
13.3149	3
13.3906	3
13.4031	3
13.4534	3
13.4864	3
13.5196	3
13.543	3
13.6436	3
13.6996	3
13.7263	3
13.8259	3
13.8423	3
13.919	3
13.9197	3
13.9523	3
14.3767	3
14.4891	3
14.6943	3
14.6975	3
14.7733	3
14.7985	3
14.8069	3
14.8208	3
14.8293	3
14.858	3
14.8745	3
15.0929	3
15.1326	3
15.2611	3
15.2851	3
15.4797	3
15.6074	3
15.6273	3
15.9578	3
16.0865	3
16.1005	3
16.1101	3
16.1344	3
16.1831	3
16.2263	3
16.446	3
16.4883	3
16.8293	3
16.9402	3
17.0505	3
17.0906	3
17.1074	3
17.2685	3
17.2956	3
17.5984	3
17.9281	3
18.0515	3
18.3396	3
18.7494	3
19.015	3
19.019	3
19.0597	3
19.4044	3
19.4996	3
19.9336	3
19.9462	3
19.9596	3
20.0746	3
20.2684	3
22.3077	3
22.4596	3
22.7561	3
23.0984	3
23.2431	3
36.2024	3

## Sheet: Fig.5g-Ellipticity
0.341187	1		Comments
0.65559	1		1: XY
0.271912	1		2: YZ
0.347299	1		3: XZ
0.16289	1
0.024516	1
0.0802219	1
0.0323218	1
0.0476349	1
0.0805606	1
8.89629e-05	1
0.00203572	1
0.0793497	1
0.136836	1
0.0163713	1
0.207814	1
0.180155	1
0.00792458	1
0.25514	1
0.141469	1
0.188686	1
0.0232788	1
0.242565	1
0.0880743	1
0.176098	1
0.39047	1
0.127198	1
0.037428	1
0.142864	1
0.0892058	1
0.0358979	1
0.0250265	1
0.2149	1
0.0916786	1
0.436427	1
0.477815	1
0.0158848	1
0.149476	1
0.0534143	1
0.140538	1
0.323897	1
0.330427	1
0.149684	1
0.026843	1
0.163834	1
0.536543	1
0.300119	1
0.411336	1
0.258613	1
0.092889	1
0.0917942	1
0.134923	1
0.00338603	1
0.00902132	1
0.347442	1
0.353745	1
0.146207	1
0.106243	1
0.084434	1
0.208323	1
0.169333	1
0.0195184	1
0.178858	1
0.183934	1
0.017834	1
0.621222	1
0.119639	1
0.0708622	1
0.264275	1
0.0205575	1
0.207824	1
0.41014	1
0.236247	1
0.360519	1
0.270595	1
0.0618514	1
0.0715713	1
0.0469076	1
0.0141071	1
0.173078	1
0.041472	1
0.138872	1
0.418678	1
0.525127	1
0.249471	1
0.158353	1
0.208705	1
0.218753	1
0.0385327	1
0.341829	1
0.229003	1
0.332306	1
0.203752	1
0.0013861	1
0.26946	1
0.113209	1
0.13697	1
0.392198	1
0.236334	1
0.0890977	1
0.018926	1
0.266016	1
0.305245	1
0.0858217	1
0.11934	1
0.151353	1
0.0766154	1
0.00940611	1
0.184796	1
0.0368679	1
0.0471466	1
0.214158	1
0.161504	1
0.0363935	1
0.377799	1
0.384149	1
0.319136	1
0.11862	1
0.0102775	1
0.0738218	1
0.000894169	1
0.0434548	1
0.348202	1
0.455737	1
0.421608	1
0.0147391	1
0.0476334	1
0.104437	1
0.0392503	1
0.521839	1
0.0604247	1
0.267657	1
0.111488	1
0.268041	1
0.28438	1
0.334943	1
0.210987	1
0.275366	1
0.0443468	1
0.179576	1
0.16196	1
0.182882	1
0.375315	1
0.0660774	1
0.171413	1
0.0128067	1
0.0878788	1
0.179382	1
0.0273805	1
0.0450782	1
0.0492053	1
0.0122731	1
0.306792	1
0.188672	1
0.0567538	1
0.0748173	1
0.0332985	1
0.0564061	1
0.238859	1
0.654916	1
0.0682076	1
0.0961801	1
0.18784	1
0.0868454	1
0.0354885	1
0.11201	1
0.0913952	1
0.157999	1
0.0187375	1
0.259922	1
0.117011	1
0.00154551	1
0.0948545	1
0.255621	1
0.516868	1
0.0143884	1
0.0278025	1
0.503899	1
0.250004	1
0.162544	1
0.279382	1
0.0329913	1
0.448712	1
0.510779	1
0.530864	1
0.084986	1
0.120677	1
0.348236	1
0.0632659	1
0.363066	1
0.0689803	1
0.517196	1
0.543275	1
0.0954222	1
0.293253	1
0.0761841	1
0.65597	2
0.151863	2
0.364864	2
0.235645	2
0.537599	2
0.592032	2
0.394147	2
0.650101	2
0.18207	2
0.236467	2
0.23538	2
0.368382	2
0.253098	2
0.47246	2
0.658334	2
0.0776737	2
0.372284	2
0.0150081	2
0.456736	2
0.522294	2
0.141056	2
0.239659	2
0.134213	2
0.172093	2
0.344223	2
0.192374	2
0.327186	2
0.26828	2
0.138152	2
0.2359	2
0.579678	2
0.132522	2
0.358216	2
0.0796929	2
0.0584245	2
0.579697	2
0.16024	2
0.31211	2
0.323476	2
0.224483	2
0.288595	2
0.221475	2
0.352878	2
0.217312	2
0.503531	2
0.480021	2
0.213681	2
0.0108106	2
0.22771	2
0.177731	2
0.273627	2
0.152001	2
0.102296	2
0.32526	2
0.356386	2
0.221581	2
0.259541	2
0.0608443	2
0.256045	2
0.329148	2
0.274764	2
0.134383	2
0.374994	2
0.000745809	2
0.175632	2
0.26456	2
0.339888	2
0.0277667	2
0.292698	2
0.333069	2
0.10975	2
0.311563	2
0.29939	2
0.154145	2
0.1549	2
0.187307	2
0.158611	2
0.0173717	2
0.0944937	2
0.126993	2
0.0953644	2
0.218052	2
0.319353	2
0.117864	2
0.025213	2
0.205427	2
0.338051	2
0.126678	2
0.225324	2
0.296995	2
0.0466071	2
0.189889	2
0.325637	2
0.247393	2
0.128856	2
0.182445	2
0.0715709	2
0.251277	2
0.229648	2
0.147036	2
0.0713803	2
0.0782852	2
0.011375	2
0.00636294	2
0.068475	2
0.139977	2
0.147623	2
0.44822	2
0.220382	2
0.0588147	2
0.181904	2
0.190312	2
0.00277686	2
0.373771	2
0.126193	2
0.230111	2
0.158245	2
0.00558168	2
0.108495	2
0.244964	2
0.132887	2
0.219746	2
0.273835	2
0.429786	2
0.262091	2
0.358763	2
0.138884	2
0.0270291	2
0.120806	2
0.481565	2
0.112197	2
0.325778	2
0.132127	2
3.3068e-05	2
0.316161	2
0.282715	2
0.22579	2
0.0213698	2
0.0616653	2
0.147065	2
0.162473	2
0.103948	2
0.19302	2
0.207324	2
0.0135267	2
0.197913	2
0.0221455	2
0.0203866	2
0.28204	2
0.0239449	2
0.224448	2
0.00462149	2
0.0670536	2
0.049517	2
0.179237	2
0.0820306	2
0.0455914	2
0.0352038	2
0.258036	2
0.711449	2
0.0188126	2
0.00141491	2
0.0823744	2
0.0937203	2
0.154786	2
0.305404	2
0.0410282	2
0.0306651	2
0.0911772	2
0.341682	2
0.19482	2
0.0288466	2
0.00322682	2
0.0225882	2
0.0106112	2
0.164145	2
0.177226	2
0.579911	2
0.231366	2
0.300255	2
0.509033	2
0.0305699	2
0.114068	2
0.489783	2
0.455169	2
0.0120614	2
0.14177	2
0.379734	2
0.000186745	2
0.186552	2
0.00501745	2
0.0501232	2
0.578164	2
0.0713274	2
0.431688	2
0.441602	2
0.477803	3
0.593922	3
0.537565	3
0.501105	3
0.447621	3
0.581779	3
0.44275	3
0.638414	3
0.221032	3
0.169567	3
0.235448	3
0.369668	3
0.188724	3
0.38883	3
0.663928	3
0.269346	3
0.48537	3
0.00714014	3
0.270649	3
0.443578	3
0.0554511	3
0.257359	3
0.125149	3
0.0921331	3
0.20406	3
0.507728	3
0.412767	3
0.295667	3
0.261279	3
0.304063	3
0.594766	3
0.154232	3
0.182545	3
0.0130236	3
0.469353	3
0.195107	3
0.17358	3
0.414933	3
0.359612	3
0.333473	3
0.0496233	3
0.139947	3
0.238963	3
0.238322	3
0.406255	3
0.108701	3
0.109927	3
0.4177	3
0.0400151	3
0.254111	3
0.340304	3
0.0197415	3
0.105336	3
0.319118	3
0.0137064	3
0.169785	3
0.367802	3
0.0483394	3
0.187437	3
0.468902	3
0.397571	3
0.117151	3
0.238858	3
0.183325	3
0.160663	3
0.484964	3
0.418863	3
0.0966613	3
0.0386328	3
0.346779	3
0.294765	3
0.14319	3
0.464907	3
0.459092	3
0.38358	3
0.133727	3
0.218831	3
0.030058	3
0.0815369	3
0.278091	3
0.132881	3
0.0919497	3
0.145927	3
0.581097	3
0.230059	3
0.0559311	3
0.163461	3
0.10543	3
0.194278	3
0.0637748	3
0.264937	3
0.175799	3
0.153074	3
0.248436	3
0.161402	3
0.0780757	3
0.0704404	3
0.188215	3
0.00867978	3
0.223033	3
0.0889553	3
0.203675	3
0.297252	3
0.0799675	3
0.179644	3
0.0132272	3
0.212929	3
0.44298	3
0.0436532	3
0.0227869	3
0.220474	3
0.0294503	3
0.163833	3
0.350119	3
0.287943	3
0.200078	3
0.191138	3
0.113672	3
0.0992377	3
0.184783	3
0.133662	3
0.1843	3
0.10241	3
0.0455119	3
0.216173	3
0.34917	3
0.0958143	3
0.128644	3
0.155315	3
0.0776851	3
0.165842	3
0.0793643	3
0.228885	3
0.268017	3
0.0444097	3
0.0728143	3
0.0187609	3
0.290852	3
0.0181221	3
0.0381166	3
0.000611676	3
0.0880907	3
0.225897	3
0.15124	3
0.160052	3
0.208185	3
0.0672219	3
0.162304	3
0.301699	3
0.0216518	3
0.184312	3
0.0168379	3
0.256969	3
0.146405	3
0.225818	3
0.150711	3
0.0773718	3
0.0219759	3
0.0251957	3
0.163824	3
0.0857371	3
0.097459	3
0.254741	3
0.00752875	3
0.123686	3
0.217789	3
0.128674	3
0.131362	3
0.108206	3
0.110475	3
0.289035	3
0.0303475	3
0.0919243	3
0.238419	3
0.511687	3
0.176171	3
0.200101	3
0.153219	3
0.0242474	3
0.164441	3
0.318686	3
0.00249775	3
0.377732	3
0.0411511	3
0.138934	3
0.0738149	3
0.0239877	3
0.0483273	3
0.0634408	3
0.216995	3
0.0642854	3
0.491719	3
0.0763887	3
0.0259454	3
0.195876	3
0.395552	3
