# Supplementary material for: Real-time denoising enables high-sensitivity fluorescence time-lapse imaging beyond the shot-noise limit
Source: Nat Biotechnol. 2022 Sep 26;41(2):282–92. doi: 10.1038/s41587-022-01450-8 (PMC9931589; doi:10.1038/s41587-022-01450-8)
Supplement: Source Data Extended Data Fig. 6 — Statistical source data. [file 41587_2022_1450_MOESM17_ESM.xlsx]

## Sheet: ED_Fig.6e-correlation
XY		YT		XT			Comments
0.431883	1	-0.143043	1	0.633154	1		1: Raw data
0.426782	1	-0.129166	1	0.635038	1		2: DeepCAD-RT denoised
0.434372	1	-0.0992365	1	0.637411	1
0.426087	1	-0.0719426	1	0.647743	1
0.431596	1	0.00208789	1	0.65637	1
0.433006	1	0.122636	1	0.656895	1
0.429216	1	0.42203	1	0.644895	1
0.430674	1	0.577688	1	0.636971	1
0.429264	1	0.693667	1	0.639331	1
0.431953	1	0.689839	1	0.646544	1
0.433366	1	0.676746	1	0.643557	1
0.429961	1	0.648494	1	0.630212	1
0.429054	1	0.664159	1	0.622627	1
0.431082	1	0.675597	1	0.606887	1
0.430919	1	0.671511	1	0.600878	1
0.435278	1	0.653702	1	0.591424	1
0.430401	1	0.643939	1	0.577349	1
0.427103	1	0.657844	1	0.568815	1
0.433026	1	0.661693	1	0.569403	1
0.433325	1	0.683803	1	0.584957	1
0.431585	1	0.681691	1	0.581502	1
0.430211	1	0.696461	1	0.586516	1
0.428197	1	0.67789	1	0.600723	1
0.430159	1	0.678536	1	0.619125	1
0.431963	1	0.651009	1	0.62311	1
0.430987	1	0.670331	1	0.616151	1
0.428588	1	0.645942	1	0.613874	1
0.431058	1	0.657167	1	0.608088	1
0.428604	1	0.625225	1	0.597788	1
0.435983	1	0.626863	1	0.602713	1
0.435837	1	0.608475	1	0.596334	1
0.432074	1	0.625151	1	0.580056	1
0.427803	1	0.608601	1	0.570842	1
0.428613	1	0.639025	1	0.567396	1
0.432244	1	0.627892	1	0.564354	1
0.431957	1	0.635547	1	0.55882	1
0.432626	1	0.611812	1	0.551766	1
0.438656	1	0.614489	1	0.557993	1
0.427834	1	0.578379	1	0.54803	1
0.437467	1	0.594018	1	0.528388	1
0.434974	1	0.562782	1	0.51723	1
0.426996	1	0.583015	1	0.502737	1
0.429908	1	0.565616	1	0.50193	1
0.435759	1	0.567793	1	0.496785	1
0.435646	1	0.547909	1	0.505688	1
0.432729	1	0.574465	1	0.521242	1
0.431325	1	0.587627	1	0.526075	1
0.427262	1	0.593086	1	0.526147	1
0.435192	1	0.560041	1	0.526967	1
0.425798	1	0.563158	1	0.526873	1
0.433385	1	0.534143	1	0.526006	1
0.429175	1	0.536257	1	0.524108	1
0.431449	1	0.512879	1	0.507745	1
0.433252	1	0.53243	1	0.512984	1
0.43516	1	0.545295	1	0.502606	1
0.434671	1	0.574419	1	0.483392	1
0.433581	1	0.60298	1	0.482923	1
0.43229	1	0.608348	1	0.468996	1
0.436639	1	0.612963	1	0.456405	1
0.432206	1	0.600624	1	0.470694	1
0.427263	1	0.594685	1	0.468729	1
0.428418	1	0.584931	1	0.47312	1
0.425101	1	0.578429	1	0.484454	1
0.429996	1	0.560107	1	0.506629	1
0.437347	1	0.555987	1	0.510858	1
0.43431	1	0.533113	1	0.509158	1
0.43318	1	0.538376	1	0.504355	1
0.432568	1	0.526683	1	0.497818	1
0.43643	1	0.548474	1	0.485298	1
0.433162	1	0.535106	1	0.480362	1
0.432758	1	0.549182	1	0.472002	1
0.431074	1	0.535152	1	0.465558	1
0.42977	1	0.541207	1	0.467976	1
0.439279	1	0.525548	1	0.476735	1
0.432995	1	0.516502	1	0.484301	1
0.431424	1	0.526467	1	0.474943	1
0.430887	1	0.527998	1	0.496536	1
0.432606	1	0.579906	1	0.504871	1
0.436213	1	0.595151	1	0.494315	1
0.429684	1	0.632322	1	0.494187	1
0.432679	1	0.631373	1	0.478051	1
0.429227	1	0.645388	1	0.491819	1
0.431296	1	0.642006	1	0.486531	1
0.430687	1	0.628167	1	0.498793	1
0.42762	1	0.608166	1	0.488307	1
0.435746	1	0.581421	1	0.503571	1
0.432105	1	0.599061	1	0.502717	1
0.434117	1	0.572883	1	0.5042	1
0.436717	1	0.550358	1	0.488735	1
0.435052	1	0.483887	1	0.484916	1
0.434099	1	0.431756	1	0.486833	1
0.430999	1	0.376697	1	0.494149	1
0.435957	1	0.388427	1	0.4764	1
0.435638	1	0.449528	1	0.468548	1
0.429745	1	0.451304	1	0.465701	1
0.430294	1	0.417735	1	0.459709	1
0.434143	1	0.407152	1	0.465229	1
0.436822	1	0.397551	1	0.466979	1
0.428666	1	0.386189	1	0.462622	1
0.432482	1	0.343889	1	0.456146	1
0.428791	1	0.335153	1	0.453539	1
0.430727	1	0.339959	1	0.449369	1
0.430357	1	0.352125	1	0.438935	1
0.432324	1	0.343675	1	0.433194	1
0.431101	1	0.342715	1	0.426045	1
0.425592	1	0.326272	1	0.422363	1
0.430071	1	0.328748	1	0.406393	1
0.434482	1	0.324837	1	0.380812	1
0.429468	1	0.339531	1	0.38465	1
0.429985	1	0.339766	1	0.384193	1
0.430534	1	0.343121	1	0.373085	1
0.432551	1	0.340395	1	0.338748	1
0.434543	1	0.338643	1	0.33017	1
0.43	1	0.325842	1	0.312899	1
0.42935	1	0.329764	1	0.284788	1
0.430057	1	0.34993	1	0.269358	1
0.430535	1	0.360669	1	0.2409	1
0.436976	1	0.364913	1	0.209348	1
0.433341	1	0.350799	1	0.20382	1
0.431735	1	0.317487	1	0.190474	1
0.430182	1	0.311143	1	0.20465	1
0.432132	1	0.30993	1	0.201324	1
0.433271	1	0.307897	1	0.197372	1
0.434477	1	0.299463	1	0.18657	1
0.431899	1	0.303477	1	0.205398	1
0.430273	1	0.299985	1	0.207927	1
0.432333	1	0.293981	1	0.217145	1
0.434801	1	0.293451	1	0.21041	1
0.432885	1	0.295758	1	0.213815	1
0.428111	1	0.29103	1	0.240383	1
0.423037	1	0.286518	1	0.247488	1
0.432121	1	0.275273	1	0.256843	1
0.435009	1	0.261889	1	0.236656	1
0.430514	1	0.266384	1	0.224279	1
0.429209	1	0.272506	1	0.219599	1
0.433833	1	0.284089	1	0.233312	1
0.429588	1	0.279823	1	0.235917	1
0.433737	1	0.272427	1	0.246069	1
0.435729	1	0.270354	1	0.256325	1
0.42913	1	0.269444	1	0.278769	1
0.43727	1	0.264504	1	0.273934	1
0.435998	1	0.264258	1	0.265419	1
0.432895	1	0.246546	1	0.254053	1
0.433971	1	0.24137	1	0.243788	1
0.432506	1	0.242471	1	0.2472	1
0.429273	1	0.24349	1	0.26514	1
0.43127	1	0.244243	1	0.253161	1
0.433286	1	0.261068	1	0.234727	1
0.43525	1	0.267598	1	0.221223	1
0.431856	1	0.281006	1	0.236706	1
0.434338	1	0.290607	1	0.264832	1
0.432376	1	0.291725	1	0.271259	1
0.434449	1	0.263943	1	0.264152	1
0.427989	1	0.234103	1	0.257393	1
0.425885	1	0.215246	1	0.245601	1
0.430174	1	0.216925	1	0.237622	1
0.438078	1	0.230298	1	0.232065	1
0.433445	1	0.230945	1	0.213376	1
0.425226	1	0.235155	1	0.204553	1
0.433744	1	0.21998	1	0.197484	1
0.43802	1	0.216695	1	0.20785	1
0.43432	1	0.20981	1	0.222605	1
0.432547	1	0.210024	1	0.222926	1
0.427757	1	0.20591	1	0.222979	1
0.432009	1	0.207443	1	0.218039	1
0.431287	1	0.202681	1	0.198856	1
0.431227	1	0.199206	1	0.205851	1
0.43027	1	0.18825	1	0.197375	1
0.427462	1	0.169148	1	0.186865	1
0.434191	1	0.151271	1	0.203445	1
0.434361	1	0.149948	1	0.236993	1
0.430967	1	0.153451	1	0.247305	1
0.427553	1	0.165452	1	0.23164	1
0.430754	1	0.17499	1	0.232771	1
0.433287	1	0.173502	1	0.219378	1
0.427324	1	0.158168	1	0.218683	1
0.432982	1	0.149355	1	0.223905	1
0.431854	1	0.142347	1	0.219719	1
0.430416	1	0.144253	1	0.233201	1
0.434842	1	0.156966	1	0.250095	1
0.434599	1	0.171798	1	0.272403	1
0.433827	1	0.182158	1	0.279942	1
0.424099	1	0.177804	1	0.308931	1
0.426895	1	0.15759	1	0.323063	1
0.433525	1	0.153017	1	0.337395	1
0.431993	1	0.149154	1	0.32353	1
0.431494	1	0.150996	1	0.337242	1
0.429323	1	0.150387	1	0.344277	1
0.426724	1	0.149453	1	0.325975	1
0.428234	1	0.159972	1	0.33581	1
0.432728	1	0.174497	1	0.343903	1
0.432369	1	0.188628	1	0.344648	1
0.427882	1	0.18703	1	0.365124	1
0.426836	1	0.175668	1	0.370397	1
0.434175	1	0.161634	1	0.381811	1
0.429757	1	0.178993	1	0.412935	1
0.428522	1	0.174323	1	0.419568	1
0.432929	1	0.163404	1	0.414719	1
0.429085	1	0.154538	1	0.423151	1
0.430862	1	0.143961	1	0.41415	1
0.434689	1	0.139919	1	0.405904	1
0.430867	1	0.136953	1	0.40886	1
0.428113	1	0.146951	1	0.394535	1
0.43251	1	0.146484	1	0.408126	1
0.434816	1	0.145104	1	0.411757	1
0.436065	1	0.14059	1	0.40195	1
0.431169	1	0.142519	1	0.405556	1
0.434339	1	0.156881	1	0.396453	1
0.435826	1	0.161663	1	0.403176	1
0.431425	1	0.164113	1	0.39203	1
0.437364	1	0.169315	1	0.409589	1
0.429121	1	0.166255	1	0.419765	1
0.425931	1	0.16957	1	0.421275	1
0.438407	1	0.179303	1	0.424739	1
0.430697	1	0.176063	1	0.395451	1
0.437991	1	0.17057	1	0.405	1
0.432255	1	0.168594	1	0.421742	1
0.438372	1	0.172155	1	0.444968	1
0.436908	1	0.151183	1	0.444188	1
0.439401	1	0.17751	1	0.448566	1
0.436716	1	0.170481	1	0.432939	1
0.433679	1	0.167174	1	0.441381	1
0.426401	1	0.162894	1	0.438923	1
0.437811	1	0.179982	1	0.433272	1
0.433349	1	0.173886	1	0.432568	1
0.431855	1	0.179715	1	0.410381	1
0.432902	1	0.161854	1	0.402002	1
0.429885	1	0.161816	1	0.391344	1
0.430334	1	0.168067	1	0.392832	1
0.432972	1	0.179895	1	0.386534	1
0.431726	1	0.173605	1	0.396308	1
0.426973	1	0.176674	1	0.39547	1
0.434084	1	0.166973	1	0.407429	1
0.434927	1	0.159009	1	0.407577	1
0.436269	1	0.157334	1	0.405683	1
0.431355	1	0.165947	1	0.393889	1
0.43092	1	0.161681	1	0.391379	1
0.433697	1	0.186107	1	0.37753	1
0.436084	1	0.20711	1	0.382368	1
0.435932	1	0.246944	1	0.387825	1
0.430028	1	0.248234	1	0.402862	1
0.430267	1	0.230522	1	0.397773	1
0.429577	1	0.195928	1	0.401126	1
0.440608	1	0.201455	1	0.386319	1
0.43516	1	0.198673	1	0.378491	1
0.432658	1	0.20584	1	0.365174	1
0.432103	1	0.204011	1	0.372575	1
0.436613	1	0.216446	1	0.368178	1
0.435291	1	0.220275	1	0.366425	1
0.437027	1	0.236038	1	0.357153	1
0.431775	1	0.2375	1	0.36985	1
0.429888	1	0.238646	1	0.378845	1
0.436514	1	0.221021	1	0.374303	1
0.438511	1	0.214291	1	0.38246	1
0.436976	1	0.19526	1	0.374842	1
0.437296	1	0.19468	1	0.37131	1
0.435095	1	0.19064	1	0.360109	1
0.432937	1	0.192511	1	0.363142	1
0.435674	1	0.211572	1	0.358255	1
0.432805	1	0.23363	1	0.361004	1
0.438661	1	0.232537	1	0.356839	1
0.432697	1	0.231695	1	0.362333	1
0.44154	1	0.219727	1	0.366146	1
0.436634	1	0.226108	1	0.386939	1
0.435634	1	0.222507	1	0.397031	1
0.433717	1	0.225079	1	0.410668	1
0.430362	1	0.215459	1	0.40209	1
0.437567	1	0.213636	1	0.396575	1
0.434959	1	0.209401	1	0.38679	1
0.432044	1	0.213708	1	0.386409	1
0.432007	1	0.203208	1	0.38357	1
0.437034	1	0.197318	1	0.388911	1
0.433973	1	0.19787	1	0.388177	1
0.437108	1	0.20283	1	0.389314	1
0.43424	1	0.209349	1	0.3827	1
0.428962	1	0.206656	1	0.388528	1
0.430994	1	0.205274	1	0.382876	1
0.440025	1	0.207177	1	0.388262	1
0.435179	1	0.240816	1	0.391926	1
0.429605	1	0.253194	1	0.392532	1
0.432035	1	0.262734	1	0.407745	1
0.437356	1	0.256122	1	0.427247	1
0.43087	1	0.265837	1	0.447205	1
0.434048	1	0.263809	1	0.460399	1
0.432916	1	0.273873	1	0.46864	1
0.430459	1	0.27402	1	0.428366	1
0.437103	1	0.280939	1	0.387563	1
0.435787	1	0.286047	1	0.414595	1
0.432061	1	0.303233	1	0.444941	1
0.431235	1	0.310258	1	0.45189	1
0.432828	1	0.324432	1	0.448587	1
0.435538	1	0.312276	1	0.447807	1
0.436542	1	0.313365	1	0.441111	1
0.435849	1	0.312461	1	0.446472	1
0.432638	1	0.315675	1	0.44295	1
0.428478	1	0.317424	1	0.441178	1
0.437227	1	0.314951	1	0.431427	1
0.436555	1	0.308911	1	0.433571	1
0.431979	1	0.318331	1	0.444427	1
0.433391	1	0.328108	1	0.450496	1
0.434094	1	0.325857	1	0.456471	1
0.437711	1	0.328125	1	0.443014	1
0.439431	1	0.337353	1	0.440213	1
0.43342	1	0.385548	1	0.456717	1
0.429989	1	0.415074	1	0.455071	1
0.428588	1	0.441844	1	0.445584	1
0.436319	1	0.46454	1	0.437931	1
0.438903	1	0.488918	1	0.420156	1
0.428282	1	0.489277	1	0.418435	1
0.437212	1	0.45547	1	0.441512	1
0.435043	1	0.454053	1	0.450101	1
0.440216	1	0.416442	1	0.456055	1
0.433718	1	0.40492	1	0.470294	1
0.430117	1	0.397944	1	0.4758	1
0.43131	1	0.433641	1	0.477177	1
0.435801	1	0.483811	1	0.489948	1
0.448644	1	0.53254	1	0.494107	1
0.448941	1	0.578668	1	0.481642	1
0.462994	1	0.5941	1	0.463043	1
0.448277	1	0.607389	1	0.466438	1
0.437434	1	0.595346	1	0.469547	1
0.447055	1	0.572804	1	0.455089	1
0.439934	1	0.544069	1	0.45401	1
0.444848	1	0.545365	1	0.461315	1
0.443171	1	0.553963	1	0.447401	1
0.439534	1	0.570249	1	0.422903	1
0.446345	1	0.579631	1	0.402727	1
0.44202	1	0.582488	1	0.407914	1
0.441053	1	0.556497	1	0.424653	1
0.434384	1	0.545645	1	0.434899	1
0.43761	1	0.507212	1	0.428843	1
0.440227	1	0.462089	1	0.415198	1
0.441151	1	0.435259	1	0.404774	1
0.437669	1	0.452745	1	0.393315	1
0.43504	1	0.47381	1	0.378654	1
0.441802	1	0.511265	1	0.379149	1
0.436633	1	0.505342	1	0.379438	1
0.443948	1	0.520997	1	0.385704	1
0.435389	1	0.511066	1	0.388249	1
0.435163	1	0.543031	1	0.38519	1
0.440501	1	0.522755	1	0.383766	1
0.438974	1	0.537911	1	0.380012	1
0.435176	1	0.507834	1	0.384025	1
0.436543	1	0.52746	1	0.386737	1
0.438318	1	0.514194	1	0.39288	1
0.440006	1	0.547362	1	0.394133	1
0.442844	1	0.537057	1	0.387218	1
0.431931	1	0.574379	1	0.391392	1
0.433785	1	0.551971	1	0.408193	1
0.438002	1	0.576091	1	0.401714	1
0.435176	1	0.556409	1	0.385624	1
0.437451	1	0.589796	1	0.389638	1
0.432957	1	0.549803	1	0.408525	1
0.436301	1	0.57525	1	0.42639	1
0.435242	1	0.557266	1	0.429866	1
0.44075	1	0.601119	1	0.407119	1
0.435	1	0.584486	1	0.386832	1
0.431917	1	0.625318	1	0.397135	1
0.429663	1	0.612571	1	0.417742	1
0.435653	1	0.651502	1	0.434159	1
0.436384	1	0.618132	1	0.442453	1
0.435967	1	0.657356	1	0.434566	1
0.429697	1	0.645426	1	0.432788	1
0.43482	1	0.676624	1	0.445475	1
0.432192	1	0.669882	1	0.453385	1
0.440206	1	0.691651	1	0.436026	1
0.439325	1	0.673251	1	0.421828	1
0.431305	1	0.701764	1	0.427198	1
0.431848	1	0.677618	1	0.430717	1
0.439907	1	0.6947	1	0.421279	1
0.440521	1	0.664147	1	0.404264	1
0.43533	1	0.687077	1	0.393124	1
0.433642	1	0.663504	1	0.40484	1
0.432366	1	0.688103	1	0.422499	1
0.432206	1	0.646077	1	0.42832	1
0.434489	1	0.671595	1	0.435075	1
0.428913	1	0.652446	1	0.437149	1
0.437564	1	0.686223	1	0.439457	1
0.436121	1	0.651003	1	0.441396	1
0.436199	1	0.665917	1	0.438843	1
0.434972	1	0.637839	1	0.421064	1
0.433061	1	0.672677	1	0.404522	1
0.432778	1	0.656956	1	0.41414	1
0.43032	1	0.686105	1	0.447739	1
0.437423	1	0.654785	1	0.455406	1
0.437748	1	0.672746	1	0.462824	1
0.435628	1	0.649944	1	0.475758	1
0.432512	1	0.683484	1	0.472388	1
0.433359	1	0.685859	1	0.473517	1
0.438019	1	0.704536	1	0.477946	1
0.443894	1	0.678475	1	0.481675	1
0.438325	1	0.666751	1	0.472744	1
0.433547	1	0.591463	1	0.469215	1
0.437056	1	0.505313	1	0.478807	1
0.442567	1	0.294757	1	0.481044	1
0.434809	1	0.161455	1	0.475422	1
0.434302	1	0.0331725	1	0.475854	1
0.436131	1	-0.0270596	1	0.473237	1
0.437269	1	-0.0743476	1	0.467259	1
0.442726	1	-0.098826	1	0.454015	1
0.435865	1	0.150773	2	0.442233	1
0.43113	1	0.241506	2	0.439071	1
0.430502	1	0.296768	2	0.449806	1
0.439704	1	0.404323	2	0.452957	1
0.432973	1	0.548732	2	0.447114	1
0.43	1	0.701374	2	0.447754	1
0.433609	1	0.885539	2	0.452311	1
0.431352	1	0.936755	2	0.464253	1
0.437353	1	0.967182	2	0.473829	1
0.436464	1	0.967777	2	0.464035	1
0.433406	1	0.959967	2	0.448931	1
0.428911	1	0.950723	2	0.438022	1
0.4281	1	0.950482	2	0.432139	1
0.43413	1	0.957421	2	0.451286	1
0.428543	1	0.950146	2	0.476047	1
0.431718	1	0.953061	2	0.48932	1
0.433885	1	0.944304	2	0.495852	1
0.428303	1	0.951081	2	0.491357	1
0.438098	1	0.950374	2	0.486166	1
0.438906	1	0.959076	2	0.481533	1
0.433729	1	0.955334	2	0.465308	1
0.430693	1	0.961129	2	0.461354	1
0.43426	1	0.95857	2	0.480663	1
0.437452	1	0.958116	2	0.486799	1
0.439018	1	0.955264	2	0.482942	1
0.430713	1	0.955908	2	0.495185	1
0.428286	1	0.949541	2	0.502799	1
0.436304	1	0.946808	2	0.506386	1
0.435747	1	0.932861	2	0.497118	1
0.436463	1	0.926193	2	0.497225	1
0.429255	1	0.929743	2	0.504346	1
0.433523	1	0.936136	2	0.507736	1
0.433843	1	0.930715	2	0.506936	1
0.434933	1	0.939684	2	0.500959	1
0.431257	1	0.929352	2	0.487439	1
0.432886	1	0.931207	2	0.490699	1
0.433596	1	0.928278	2	0.520139	1
0.436556	1	0.934272	2	0.532168	1
0.436993	1	0.927605	2	0.532935	1
0.432022	1	0.932047	2	0.533223	1
0.433312	1	0.922202	2	0.539925	1
0.431688	1	0.928408	2	0.526368	1
0.437194	1	0.921259	2	0.518043	1
0.437871	1	0.920637	2	0.520204	1
0.435941	1	0.913616	2	0.508562	1
0.431064	1	0.921469	2	0.509642	1
0.433758	1	0.92029	2	0.519301	1
0.43066	1	0.919378	2	0.520691	1
0.434827	1	0.903316	2	0.514149	1
0.430258	1	0.902741	2	0.499972	1
0.429626	1	0.886477	2	0.48134	1
0.432863	1	0.891305	2	0.4746	1
0.438896	1	0.888598	2	0.471473	1
0.437092	1	0.898654	2	0.482531	1
0.427709	1	0.896377	2	0.514746	1
0.432232	1	0.893484	2	0.519415	1
0.428064	1	0.897127	2	0.509555	1
0.432979	1	0.897423	2	0.513637	1
0.438198	1	0.887935	2	0.5049	1
0.439797	1	0.895121	2	0.487716	1
0.429936	1	0.89149	2	0.464498	1
0.432846	1	0.898815	2	0.483643	1
0.439898	1	0.887655	2	0.525899	1
0.435891	1	0.889644	2	0.533557	1
0.431345	1	0.882521	2	0.535189	1
0.431768	1	0.884065	2	0.536493	1
0.434133	1	0.875287	2	0.532057	1
0.435521	1	0.875493	2	0.54314	1
0.432217	1	0.876072	2	0.543868	1
0.437132	1	0.871663	2	0.519994	1
0.435937	1	0.858507	2	0.513631	1
0.432656	1	0.849675	2	0.506333	1
0.434843	1	0.838593	2	0.49687	1
0.439994	1	0.841631	2	0.507811	1
0.435082	1	0.83226	2	0.502225	1
0.433426	1	0.863059	2	0.504339	1
0.432815	1	0.877313	2	0.537269	1
0.4372	1	0.907386	2	0.571671	1
0.434986	1	0.913187	2	0.599731	1
0.432539	1	0.927521	2	0.603838	1
0.42983	1	0.923857	2	0.58986	1
0.434009	1	0.923746	2	0.571738	1
0.430805	1	0.910045	2	0.550456	1
0.433363	1	0.89795	2	0.549686	1
0.43711	1	0.887954	2	0.537712	1
0.425411	1	0.889291	2	0.925062	2
0.427928	1	0.895175	2	0.923798	2
0.436176	1	0.89358	2	0.920338	2
0.431159	1	0.889733	2	0.922655	2
0.432366	1	0.865602	2	0.927304	2
0.434724	1	0.841404	2	0.932177	2
0.434732	1	0.804594	2	0.930842	2
0.434392	1	0.809913	2	0.930719	2
0.432555	1	0.841012	2	0.931537	2
0.434306	1	0.837334	2	0.932162	2
0.431471	1	0.817003	2	0.926588	2
0.434719	1	0.812361	2	0.91916	2
0.434797	1	0.812356	2	0.913968	2
0.437054	1	0.807672	2	0.904325	2
0.434273	1	0.784853	2	0.898864	2
0.43299	1	0.784949	2	0.89831	2
0.441269	1	0.788101	2	0.902878	2
0.432762	1	0.796325	2	0.905401	2
0.429142	1	0.789118	2	0.907974	2
0.431239	1	0.785242	2	0.915686	2
0.437036	1	0.776645	2	0.917266	2
0.43463	1	0.780294	2	0.91997	2
0.432779	1	0.777553	2	0.924786	2
0.432185	1	0.785757	2	0.92628	2
0.431716	1	0.752074	2	0.919697	2
0.433046	1	0.735355	2	0.914611	2
0.435199	1	0.728839	2	0.918486	2
0.430076	1	0.736004	2	0.91831	2
0.432891	1	0.742046	2	0.911664	2
0.43758	1	0.741212	2	0.915943	2
0.442484	1	0.742744	2	0.917903	2
0.435284	1	0.720273	2	0.914098	2
0.434583	1	0.719237	2	0.91481	2
0.432416	1	0.726306	2	0.914587	2
0.434676	1	0.761956	2	0.91374	2
0.440524	1	0.767763	2	0.912691	2
0.435951	1	0.767965	2	0.909327	2
0.43414	1	0.7629	2	0.912964	2
0.430626	1	0.752009	2	0.910197	2
0.435646	1	0.751289	2	0.9013	2
0.434656	1	0.751411	2	0.896941	2
0.434921	1	0.746681	2	0.890269	2
0.434635	1	0.747814	2	0.88877	2
0.434567	1	0.751232	2	0.885827	2
0.432506	1	0.749617	2	0.88913	2
0.43032	1	0.747086	2	0.896001	2
0.435783	1	0.736894	2	0.896683	2
0.451141	1	0.720196	2	0.896334	2
0.452844	1	0.713258	2	0.895152	2
0.437705	1	0.710898	2	0.893168	2
0.441422	1	0.725003	2	0.88898	2
0.443056	1	0.733252	2	0.886326	2
0.440403	1	0.72868	2	0.880218	2
0.436914	1	0.723961	2	0.885717	2
0.443713	1	0.723816	2	0.883577	2
0.443988	1	0.721313	2	0.875759	2
0.445347	1	0.721013	2	0.877079	2
0.433562	1	0.701857	2	0.87192	2
0.439527	1	0.698354	2	0.866396	2
0.436578	1	0.699554	2	0.872923	2
0.442228	1	0.699591	2	0.871136	2
0.442143	1	0.69594	2	0.872397	2
0.447919	1	0.711637	2	0.87598	2
0.455119	1	0.718028	2	0.88483	2
0.457747	1	0.728009	2	0.884821	2
0.462861	1	0.732042	2	0.883766	2
0.443977	1	0.721937	2	0.884556	2
0.4627	1	0.691581	2	0.883696	2
0.4653	1	0.677774	2	0.879804	2
0.48259	1	0.660658	2	0.878853	2
0.475679	1	0.664421	2	0.875389	2
0.478727	1	0.674648	2	0.872107	2
0.456735	1	0.67293	2	0.87337	2
0.469333	1	0.674039	2	0.877404	2
0.456508	1	0.661395	2	0.876569	2
0.473316	1	0.662169	2	0.871114	2
0.468864	1	0.659104	2	0.880242	2
0.490816	1	0.660962	2	0.883933	2
0.4862	1	0.653893	2	0.880331	2
0.488448	1	0.653053	2	0.877177	2
0.492814	1	0.643645	2	0.867771	2
0.492607	1	0.639374	2	0.871235	2
0.492751	1	0.628791	2	0.870618	2
0.495179	1	0.600915	2	0.876474	2
0.49134	1	0.576638	2	0.872425	2
0.483272	1	0.566149	2	0.874236	2
0.431876	1	0.565373	2	0.87359	2
0.4723	1	0.578829	2	0.877068	2
0.476528	1	0.597536	2	0.873574	2
0.476307	1	0.600587	2	0.87175	2
0.486967	1	0.583099	2	0.869441	2
0.487564	1	0.56804	2	0.870602	2
0.481905	1	0.556341	2	0.865288	2
0.486799	1	0.562345	2	0.86403	2
0.488389	1	0.581872	2	0.863231	2
0.488953	1	0.603305	2	0.861889	2
0.487549	1	0.614889	2	0.86347	2
0.486552	1	0.599534	2	0.862623	2
0.457936	1	0.557414	2	0.858225	2
0.502685	1	0.54606	2	0.856032	2
0.446571	1	0.544603	2	0.85214	2
0.49095	1	0.567549	2	0.849167	2
0.505458	1	0.576018	2	0.846764	2
0.509133	1	0.571859	2	0.843969	2
0.500627	1	0.586565	2	0.838238	2
0.497648	1	0.601328	2	0.836173	2
0.489831	1	0.620143	2	0.828699	2
0.490393	1	0.622533	2	0.817052	2
0.485749	1	0.60846	2	0.819818	2
0.485318	1	0.583234	2	0.816217	2
0.480279	1	0.59799	2	0.80681	2
0.472568	1	0.59385	2	0.78764	2
0.476604	1	0.586155	2	0.778541	2
0.476249	1	0.582401	2	0.764274	2
0.47642	1	0.566614	2	0.743689	2
0.476296	1	0.558002	2	0.728775	2
0.470289	1	0.551742	2	0.701668	2
0.47274	1	0.56298	2	0.670135	2
0.46996	1	0.558509	2	0.660668	2
0.47048	1	0.556539	2	0.647362	2
0.475544	1	0.552789	2	0.657235	2
0.472416	1	0.564113	2	0.65715	2
0.470972	1	0.579066	2	0.651773	2
0.472764	1	0.583717	2	0.645155	2
0.466654	1	0.583909	2	0.662095	2
0.470798	1	0.60403	2	0.667064	2
0.470868	1	0.609579	2	0.675487	2
0.471853	1	0.616078	2	0.670847	2
0.468435	1	0.631811	2	0.673988	2
0.468725	1	0.630449	2	0.700725	2
0.471633	1	0.624416	2	0.711904	2
0.473762	1	0.631394	2	0.715282	2
0.469041	1	0.637375	2	0.692717	2
0.464501	1	0.60695	2	0.677978	2
0.470873	1	0.638254	2	0.680863	2
0.470685	1	0.626291	2	0.704222	2
0.471952	1	0.614547	2	0.712875	2
0.467121	1	0.608535	2	0.722601	2
0.470768	1	0.62945	2	0.733456	2
0.469462	1	0.623753	2	0.751176	2
0.475353	1	0.627261	2	0.750025	2
0.47405	1	0.600196	2	0.744057	2
0.466763	1	0.596019	2	0.734018	2
0.472759	1	0.600304	2	0.724196	2
0.470534	1	0.599609	2	0.726634	2
0.472216	1	0.597514	2	0.741658	2
0.473027	1	0.606745	2	0.736266	2
0.470417	1	0.602195	2	0.719159	2
0.474158	1	0.592401	2	0.703967	2
0.470168	1	0.593991	2	0.719298	2
0.476066	1	0.606577	2	0.7485	2
0.473432	1	0.599934	2	0.753573	2
0.470953	1	0.623404	2	0.747054	2
0.477609	1	0.591229	2	0.73818	2
0.476186	1	0.596486	2	0.72467	2
0.478034	1	0.598015	2	0.718425	2
0.478686	1	0.621741	2	0.713165	2
0.471066	1	0.644632	2	0.69486	2
0.472446	1	0.6528	2	0.687053	2
0.471349	1	0.64859	2	0.680609	2
0.478076	1	0.656952	2	0.691211	2
0.476459	1	0.657236	2	0.704193	2
0.476338	1	0.671737	2	0.701212	2
0.473585	1	0.677798	2	0.700533	2
0.470734	1	0.693792	2	0.700135	2
0.478335	1	0.692353	2	0.686385	2
0.471454	1	0.690392	2	0.688075	2
0.478185	1	0.677265	2	0.679787	2
0.473799	1	0.673358	2	0.668313	2
0.480053	1	0.648581	2	0.689178	2
0.480733	1	0.644375	2	0.726781	2
0.479248	1	0.64128	2	0.740371	2
0.473524	1	0.637981	2	0.733312	2
0.473258	1	0.654368	2	0.725775	2
0.471032	1	0.674531	2	0.708094	2
0.476185	1	0.676411	2	0.705338	2
0.478958	1	0.674806	2	0.715711	2
0.477981	1	0.663586	2	0.716466	2
0.469645	1	0.670962	2	0.723798	2
0.47415	1	0.671508	2	0.735879	2
0.47635	1	0.678486	2	0.755129	2
0.471488	1	0.66877	2	0.763026	2
0.473337	1	0.664551	2	0.776314	2
0.47496	1	0.663468	2	0.783097	2
0.478295	1	0.668571	2	0.783904	2
0.474385	1	0.656675	2	0.772418	2
0.472092	1	0.646139	2	0.778227	2
0.477491	1	0.645488	2	0.7788	2
0.470712	1	0.650058	2	0.765894	2
0.47402	1	0.656653	2	0.767744	2
0.476331	1	0.650585	2	0.772256	2
0.481018	1	0.653459	2	0.777163	2
0.467247	1	0.657868	2	0.790481	2
0.476996	1	0.695907	2	0.795436	2
0.473664	1	0.710083	2	0.8002	2
0.475247	1	0.720178	2	0.813179	2
0.471509	1	0.711155	2	0.814743	2
0.47131	1	0.7169	2	0.814397	2
0.47055	1	0.712534	2	0.818278	2
0.474169	1	0.720073	2	0.811392	2
0.471867	1	0.720044	2	0.803271	2
0.470748	1	0.730905	2	0.807473	2
0.466325	1	0.743482	2	0.802609	2
0.467345	1	0.758415	2	0.805203	2
0.470954	1	0.762293	2	0.805134	2
0.471277	1	0.775751	2	0.800398	2
0.469899	1	0.765286	2	0.799804	2
0.46266	1	0.764385	2	0.789561	2
0.463447	1	0.7638	2	0.787652	2
0.47456	1	0.760336	2	0.782733	2
0.469868	1	0.761027	2	0.786393	2
0.470226	1	0.757838	2	0.791504	2
0.46515	1	0.753227	2	0.794732	2
0.471188	1	0.757759	2	0.80139	2
0.468654	1	0.762689	2	0.795256	2
0.473366	1	0.762547	2	0.801687	2
0.468456	1	0.763795	2	0.807225	2
0.468571	1	0.770337	2	0.81256	2
0.474661	1	0.802274	2	0.814769	2
0.469588	1	0.819776	2	0.819195	2
0.467489	1	0.838342	2	0.809599	2
0.467974	1	0.842357	2	0.810125	2
0.466555	1	0.852955	2	0.807639	2
0.473747	1	0.853717	2	0.805843	2
0.472147	1	0.848199	2	0.805914	2
0.471921	1	0.853013	2	0.796677	2
0.468223	1	0.842956	2	0.791286	2
0.465472	1	0.838304	2	0.790307	2
0.470544	1	0.833594	2	0.794234	2
0.477424	1	0.848981	2	0.791387	2
0.463022	1	0.866814	2	0.795165	2
0.466762	1	0.873582	2	0.796219	2
0.472227	1	0.876358	2	0.801102	2
0.476282	1	0.866487	2	0.800841	2
0.473841	1	0.874006	2	0.79985	2
0.47238	1	0.874389	2	0.796174	2
0.468724	1	0.877859	2	0.795509	2
0.466625	1	0.860896	2	0.788353	2
0.477222	1	0.86206	2	0.794746	2
0.471967	1	0.858926	2	0.802228	2
0.470009	1	0.869095	2	0.810027	2
0.46691	1	0.86577	2	0.808872	2
0.471837	1	0.874206	2	0.811208	2
0.480098	1	0.866906	2	0.806221	2
0.477564	1	0.886288	2	0.797172	2
0.465053	1	0.885146	2	0.792634	2
0.474045	1	0.874493	2	0.793137	2
0.46888	1	0.863735	2	0.789311	2
0.474532	1	0.871859	2	0.787781	2
0.468937	1	0.880305	2	0.784477	2
0.473138	1	0.894486	2	0.796756	2
0.471935	1	0.892306	2	0.79877	2
0.473324	1	0.895083	2	0.798026	2
0.47305	1	0.890936	2	0.801782	2
0.479534	1	0.900262	2	0.797139	2
0.468301	1	0.891089	2	0.796939	2
0.473478	1	0.893844	2	0.789569	2
0.476617	1	0.877971	2	0.790593	2
0.472688	1	0.878791	2	0.789135	2
0.474912	1	0.869717	2	0.78974	2
0.471683	1	0.889416	2	0.789953	2
0.478368	1	0.88623	2	0.794007	2
0.476246	1	0.906108	2	0.791727	2
0.47632	1	0.897711	2	0.790672	2
0.475173	1	0.905391	2	0.791986	2
0.475822	1	0.899654	2	0.796483	2
0.475357	1	0.906461	2	0.784196	2
0.480868	1	0.894342	2	0.78049	2
0.475223	1	0.905802	2	0.78021	2
0.479331	1	0.897509	2	0.787268	2
0.471099	1	0.911885	2	0.791895	2
0.474036	1	0.902449	2	0.792086	2
0.480621	1	0.91511	2	0.796708	2
0.469352	1	0.915342	2	0.797515	2
0.478567	1	0.922808	2	0.795715	2
0.477526	1	0.910694	2	0.798478	2
0.478823	1	0.924983	2	0.790462	2
0.472519	1	0.918215	2	0.787258	2
0.474331	1	0.931015	2	0.780044	2
0.476504	1	0.922896	2	0.778095	2
0.480085	1	0.92335	2	0.774676	2
0.478829	1	0.916677	2	0.775916	2
0.481446	1	0.931033	2	0.780567	2
0.480337	1	0.932965	2	0.794084	2
0.470059	1	0.937259	2	0.813477	2
0.483562	1	0.922874	2	0.831536	2
0.483649	1	0.92446	2	0.809889	2
0.483411	1	0.92362	2	0.815883	2
0.482001	1	0.931278	2	0.825509	2
0.478654	1	0.928028	2	0.826997	2
0.478693	1	0.931027	2	0.82468	2
0.48805	1	0.931316	2	0.817956	2
0.482613	1	0.936394	2	0.808648	2
0.478134	1	0.932838	2	0.809459	2
0.479135	1	0.936878	2	0.806546	2
0.48306	1	0.93402	2	0.811304	2
0.483881	1	0.946229	2	0.816131	2
0.483476	1	0.945308	2	0.821369	2
0.481972	1	0.956663	2	0.823034	2
0.474131	1	0.950705	2	0.820857	2
0.481051	1	0.956098	2	0.817026	2
0.482353	1	0.948623	2	0.811642	2
0.478194	1	0.95799	2	0.816027	2
0.476934	1	0.963501	2	0.81829	2
0.480934	1	0.970657	2	0.819661	2
0.486522	1	0.963397	2	0.824846	2
0.479012	1	0.960368	2	0.827162	2
0.480866	1	0.942678	2	0.819661	2
0.478729	1	0.919252	2	0.818535	2
0.483705	1	0.83677	2	0.824598	2
0.481846	1	0.753876	2	0.825924	2
0.482528	1	0.600945	2	0.823613	2
0.482638	1	0.49733	2	0.825121	2
0.483251	1	0.371091	2	0.82622	2
0.485297	1	0.31301	2	0.810543	2
0.487166	1			0.808023	2
0.482628	1			0.820956	2
0.479082	1			0.836857	2
0.484027	1			0.84123	2
0.478763	1			0.845206	2
0.484074	1			0.846031	2
0.479957	1			0.847267	2
0.475764	1			0.851975	2
0.481723	1			0.853752	2
0.492419	1			0.846069	2
0.485472	1			0.841749	2
0.478135	1			0.834923	2
0.489291	1			0.836216	2
0.481575	1			0.841307	2
0.480517	1			0.846218	2
0.484876	1			0.841618	2
0.480392	1			0.832541	2
0.483768	1			0.830562	2
0.487957	1			0.828606	2
0.486532	1			0.824136	2
0.487306	1			0.822987	2
0.488054	1			0.818848	2
0.481124	1			0.822536	2
0.481983	1			0.826424	2
0.483107	1			0.825035	2
0.489213	1			0.823675	2
0.486488	1			0.817254	2
0.486704	1			0.776762	2
0.484941	1			0.743165	2
0.489045	1			0.746857	2
0.486843	1			0.778567	2
0.484514	1			0.813235	2
0.484178	1			0.825253	2
0.490783	1			0.833436	2
0.48905	1			0.824393	2
0.487564	1			0.811417	2
0.484666	1			0.818654	2
0.490774	1			0.834995	2
0.478314	1			0.843568	2
0.488391	1			0.842537	2
0.491353	1			0.831924	2
0.486675	1			0.824184	2
0.484632	1			0.832627	2
0.489392	1			0.842538	2
0.489921	1			0.84808	2
0.487313	1			0.85363	2
0.485861	1			0.852257	2
0.483479	1			0.846399	2
0.48566	1			0.846856	2
0.482602	1			0.84611	2
0.489562	1			0.839885	2
0.481421	1			0.837479	2
0.483798	1			0.841958	2
0.487124	1			0.844158	2
0.486711	1			0.833307	2
0.492305	1			0.790203	2
0.486229	1			0.759204	2
0.491198	1			0.764062	2
0.481622	1			0.800766	2
0.483717	1			0.839037	2
0.490546	1			0.845074	2
0.484435	1			0.845455	2
0.487362	1			0.844823	2
0.486742	1			0.847276	2
0.486653	1			0.847436	2
0.484703	1			0.83924	2
0.485896	1			0.830171	2
0.489347	1			0.833132	2
0.488454	1			0.828199	2
0.485259	1			0.805117	2
0.489064	1			0.801293	2
0.481696	1			0.831143	2
0.487456	1			0.857419	2
0.48995	1			0.858384	2
0.489867	1			0.861177	2
0.491107	1			0.862825	2
0.484778	1			0.861864	2
0.488715	1			0.862643	2
0.493049	1			0.867438	2
0.483148	1			0.868307	2
0.484376	1			0.862973	2
0.491731	1			0.861073	2
0.487094	1			0.860927	2
0.491533	1			0.861745	2
0.490094	1			0.85557	2
0.492472	1			0.84779	2
0.487263	1			0.844454	2
0.487838	1			0.848984	2
0.489274	1			0.851324	2
0.488197	1			0.848896	2
0.486791	1			0.847715	2
0.488618	1			0.847844	2
0.491678	1			0.853663	2
0.489258	1			0.860169	2
0.482194	1			0.856283	2
0.488805	1			0.849201	2
0.486397	1			0.84264	2
0.485097	1			0.839211	2
0.487892	1			0.845264	2
0.487245	1			0.846962	2
0.485511	1			0.843436	2
0.486077	1			0.838014	2
0.490093	1			0.83296	2
0.485581	1			0.839408	2
0.487582	1			0.845843	2
0.487154	1			0.836197	2
0.487947	1			0.83132	2
0.489737	1			0.839592	2
0.486218	1			0.845891	2
0.484333	1			0.846061	2
0.486899	1			0.850282	2
0.491148	1			0.852839	2
0.485005	1			0.855102	2
0.491382	1			0.853644	2
0.48225	1			0.853299	2
0.481125	1			0.857889	2
0.491552	1			0.853839	2
0.486833	1			0.845743	2
0.485177	1			0.83972	2
0.481467	1			0.842326	2
0.48147	1			0.852398	2
0.48637	1			0.865697	2
0.490639	1			0.866192	2
0.486543	1			0.860975	2
0.48417	1			0.858338	2
0.486313	1			0.865364	2
0.485689	1			0.868288	2
0.485483	1			0.868821	2
0.487083	1			0.875522	2
0.481829	1			0.868186	2
0.485453	1			0.859631	2
0.492646	1			0.852566	2
0.489402	1			0.845854	2
0.490166	1			0.848832	2
0.47908	1			0.856124	2
0.485528	1			0.856541	2
0.488214	1			0.858618	2
0.485958	1			0.85872	2
0.485498	1			0.862056	2
0.483463	1			0.877097	2
0.488719	1			0.879246	2
0.489734	1			0.874134	2
0.486377	1			0.874977	2
0.485024	1			0.87127	2
0.483184	1			0.863637	2
0.48907	1			0.849966	2
0.483312	1			0.860087	2
0.484747	1			0.878124	2
0.485987	1			0.876025	2
0.487495	1			0.873579	2
0.484445	1			0.875885	2
0.489136	1			0.873043	2
0.481964	1			0.875684	2
0.48867	1			0.878494	2
0.483004	1			0.872368	2
0.493263	1			0.870673	2
0.480721	1			0.868125	2
0.487257	1			0.864723	2
0.48699	1			0.870549	2
0.486165	1			0.8664	2
0.481803	1			0.867214	2
0.487207	1			0.881775	2
0.483942	1			0.894996	2
0.486224	1			0.904137	2
0.484731	1			0.907525	2
0.486177	1			0.902959	2
0.486093	1			0.896662	2
0.485286	1			0.88863	2
0.487994	1			0.8834	2
0.486485	1			0.873552	2
0.490455	1
0.484776	1
0.488672	1
0.489937	1
0.489478	1
0.489434	1
0.487658	1
0.484063	1
0.486275	1
0.490105	1
0.487049	1
0.478967	1
0.486493	1
0.49416	1
0.496858	1
0.48751	1
0.484689	1
0.484319	1
0.489811	1
0.486955	1
0.486819	1
0.487298	1
0.486219	1
0.490932	1
0.486545	1
0.483778	1
0.484654	1
0.487856	1
0.491121	1
0.489567	1
0.48356	1
0.480943	1
0.487193	1
0.491162	1
0.483663	1
0.486112	1
0.491203	1
0.488297	1
0.487327	1
0.487886	1
0.481252	1
0.49469	1
0.490807	1
0.486486	1
0.488669	1
0.48763	1
0.488281	1
0.489857	1
0.488369	1
0.485884	1
0.475739	1
0.485888	1
0.457385	1
0.467323	1
0.457749	1
0.470331	1
0.476535	1
0.477	1
0.458077	1
0.462994	1
0.462793	1
0.466712	1
0.46623	1
0.466714	1
0.463628	1
0.474562	1
0.4716	1
0.46922	1
0.470556	1
0.46921	1
0.467949	1
0.472276	1
0.468573	1
0.464644	1
0.472099	1
0.468947	1
0.469773	1
0.467508	1
0.468263	1
0.468688	1
0.472682	1
0.470888	1
0.469021	1
0.469735	1
0.472694	1
0.474184	1
0.46725	1
0.468788	1
0.471534	1
0.468492	1
0.472792	1
0.466867	1
0.472503	1
0.468467	1
0.468821	1
0.4689	1
0.473015	1
0.472441	1
0.467048	1
0.468835	1
0.473066	1
0.464315	1
0.47165	1
0.468687	1
0.472695	1
0.474102	1
0.467238	1
0.472311	1
0.469568	1
0.47153	1
0.472529	1
0.470978	1
0.47042	1
0.470009	1
0.469844	1
0.47384	1
0.469365	1
0.47596	1
0.473099	1
0.476838	1
0.474013	1
0.472897	1
0.475993	1
0.474283	1
0.470341	1
0.476475	1
0.472995	1
0.478034	1
0.47587	1
0.472344	1
0.481145	1
0.472027	1
0.472009	1
0.476064	1
0.47927	1
0.476583	1
0.472333	1
0.477713	1
0.47778	1
0.477764	1
0.476189	1
0.473751	1
0.475343	1
0.476327	1
0.477258	1
0.480148	1
0.477046	1
0.482586	1
0.473215	1
0.47496	1
0.478757	1
0.478129	1
0.476213	1
0.474335	1
0.484552	1
0.482506	1
0.482296	1
0.47997	1
0.480195	1
0.48351	1
0.480411	1
0.481115	1
0.480925	1
0.478038	1
0.481027	1
0.486356	1
0.484518	1
0.486657	1
0.483464	1
0.482048	1
0.485623	1
0.48281	1
0.475029	1
0.479859	1
0.484571	1
0.480127	1
0.485518	1
0.483081	1
0.481187	1
0.479512	1
0.477513	1
0.480794	1
0.476759	1
0.480075	1
0.48158	1
0.481868	1
0.484509	1
0.476223	1
0.479382	1
0.489026	1
0.47903	1
0.481091	1
0.48667	1
0.482674	1
0.47794	1
0.458641	1
0.454493	1
0.456091	1
0.449381	1
0.464961	1
0.470091	1
0.45169	1
0.373118	1
0.42207	1
0.457217	1
0.453511	1
0.444818	1
0.461981	1
0.468952	1
0.462443	1
0.465773	1
0.462399	1
0.461426	1
0.45293	1
0.452008	1
0.455516	1
0.447869	1
0.450291	1
0.449305	1
0.448948	1
0.437293	1
0.444977	1
0.441572	1
0.44057	1
0.444378	1
0.441491	1
0.440258	1
0.445275	1
0.438482	1
0.438359	1
0.443725	1
0.426204	1
0.427014	1
0.442849	1
0.445901	1
0.460639	1
0.46354	1
0.460559	1
0.460562	1
0.453291	1
0.448448	1
0.453055	1
0.457516	1
0.451717	1
0.450626	1
0.453407	1
0.438402	1
0.471318	1
0.461839	1
0.469798	1
0.467132	1
0.466876	1
0.481079	1
0.477893	1
0.481537	1
0.480701	1
0.4784	1
0.482219	1
0.481377	1
0.475963	1
0.476995	1
0.479071	1
0.479973	1
0.44832	1
0.453783	1
0.453118	1
0.422284	1
0.472136	1
0.477802	1
0.482449	1
0.477536	1
0.484497	1
0.482447	1
0.485821	1
0.484778	1
0.486067	1
0.483643	1
0.484875	1
0.488852	1
0.48572	1
0.491322	1
0.489673	1
0.486632	1
0.492557	1
0.486877	1
0.486849	1
0.48013	1
0.480919	1
0.484327	1
0.479183	1
0.478792	1
0.481079	1
0.480896	1
0.482514	1
0.478673	1
0.474521	1
0.482733	1
0.472371	1
0.473201	1
0.475775	1
0.471776	1
0.471796	1
0.471893	1
0.47113	1
0.469657	1
0.460421	1
0.469941	1
0.46896	1
0.465074	1
0.463253	1
0.465746	1
0.463247	1
0.465813	1
0.464987	1
0.469778	1
0.461369	1
0.468224	1
0.464626	1
0.465285	1
0.465714	1
0.458923	1
0.465553	1
0.462389	1
0.456451	1
0.460806	1
0.451347	1
0.462168	1
0.458371	1
0.453897	1
0.451894	1
0.452549	1
0.458872	1
0.457745	1
0.461998	1
0.455766	1
0.464378	1
0.456598	1
0.461876	1
0.456748	1
0.456175	1
0.456124	1
0.458686	1
0.454135	1
0.455031	1
0.45361	1
0.458245	1
0.450763	1
0.451678	1
0.45086	1
0.454153	1
0.454493	1
0.455456	1
0.452007	1
0.450286	1
0.44847	1
0.453892	1
0.448972	1
0.450286	1
0.448976	1
0.454219	1
0.452557	1
0.4544	1
0.445155	1
0.448275	1
0.457908	1
0.456195	1
0.449449	1
0.447091	1
0.448913	1
0.456619	1
0.451956	1
0.454876	1
0.448618	1
0.451508	1
0.453239	1
0.448452	1
0.44433	1
0.45038	1
0.449149	1
0.449427	1
0.45143	1
0.441192	1
0.442398	1
0.449005	1
0.449259	1
0.448355	1
0.442187	1
0.447084	1
0.449993	1
0.448886	1
0.44572	1
0.440012	1
0.448157	1
0.450743	1
0.449801	1
0.445325	1
0.441852	1
0.453186	1
0.446488	1
0.44495	1
0.436483	1
0.444099	1
0.444886	1
0.448885	1
0.444671	1
0.436107	1
0.445442	1
0.449094	1
0.444272	1
0.445915	1
0.437982	1
0.444374	1
0.445724	1
0.449796	1
0.436559	1
0.438446	1
0.443908	1
0.445278	1
0.441323	1
0.439176	1
0.440637	1
0.442813	1
0.45059	1
0.440718	1
0.438103	1
0.442827	1
0.43882	1
0.447133	1
0.441387	1
0.438295	1
0.440134	1
0.44622	1
0.4484	1
0.43518	1
0.432405	1
0.439878	1
0.441342	1
0.442975	1
0.433627	1
0.441821	1
0.4392	1
0.444814	1
0.435839	1
0.442649	1
0.44191	1
0.441432	1
0.444802	1
0.441016	1
0.440973	1
0.440141	1
0.43766	1
0.44601	1
0.444414	1
0.43416	1
0.441526	1
0.441203	1
0.443396	1
0.433751	1
0.434359	1
0.439756	1
0.440512	1
0.438922	1
0.435415	1
0.445948	1
0.440915	1
0.44081	1
0.439609	1
0.437113	1
0.44082	1
0.437201	1
0.442752	1
0.43593	1
0.434405	1
0.436502	1
0.435031	1
0.440941	1
0.43683	1
0.430256	1
0.438965	1
0.435192	1
0.438662	1
0.430973	1
0.43794	1
0.43093	1
0.437395	1
0.436883	1
0.433453	1
0.43574	1
0.43547	1
0.442386	1
0.434307	1
0.43912	1
0.437371	1
0.439354	1
0.436128	1
0.434827	1
0.43759	1
0.436766	1
0.437157	1
0.436105	1
0.427103	1
0.435309	1
0.431209	1
0.434778	1
0.437812	1
0.425931	1
0.43343	1
0.432943	1
0.431812	1
0.428981	1
0.433311	1
0.435564	1
0.435449	1
0.438289	1
0.43365	1
0.434588	1
0.436823	1
0.434511	1
0.435492	1
0.431318	1
0.433204	1
0.435781	1
0.434556	1
0.436189	1
0.429639	1
0.429935	1
0.428075	1
0.431849	1
0.427203	1
0.435842	1
0.432097	1
0.435121	1
0.434186	1
0.429046	1
0.432285	1
0.432686	1
0.431323	1
0.433423	1
0.429372	1
0.431891	1
0.430449	1
0.436113	1
0.432584	1
0.433864	1
0.436	1
0.427704	1
0.429344	1
0.431908	1
0.434368	1
0.428468	1
0.43179	1
0.425377	1
0.434127	1
0.430573	1
0.430865	1
0.428967	1
0.430688	1
0.434696	1
0.432698	1
0.431035	1
0.426303	1
0.428811	1
0.42898	1
0.437659	1
0.433639	1
0.431851	1
0.430786	1
0.428929	1
0.429377	1
0.430033	1
0.429244	1
0.427749	1
0.43207	1
0.43724	1
0.427992	1
0.429793	1
0.4305	1
0.429429	1
0.430371	1
0.431157	1
0.433261	1
0.426624	1
0.435442	1
0.42955	1
0.428794	1
0.430538	1
0.426593	1
0.430356	1
0.430857	1
0.433255	1
0.426688	1
0.428103	1
0.425678	1
0.421099	1
0.432448	1
0.428302	1
0.430554	1
0.430483	1
0.425509	1
0.430412	1
0.426176	1
0.429594	1
0.427326	1
0.427567	1
0.429721	1
0.425199	1
0.429667	1
0.429608	1
0.429599	1
0.432538	1
0.433988	1
0.425292	1
0.426295	1
0.433262	1
0.428215	1
0.429511	1
0.423887	1
0.423498	1
0.426458	1
0.42225	1
0.428866	1
0.426315	1
0.42906	1
0.426186	1
0.431387	1
0.421094	1
0.42152	1
0.422247	1
0.42616	1
0.423297	1
0.419006	1
0.4256	1
0.422548	1
0.421007	1
0.419498	1
0.424365	1
0.427294	1
0.428669	1
0.427918	1
0.416201	1
0.422907	1
0.42564	1
0.42312	1
0.422104	1
0.42087	1
0.423812	1
0.428194	1
0.425842	1
0.423063	1
0.42144	1
0.420876	1
0.428383	1
0.425994	1
0.424294	1
0.42433	1
0.422865	1
0.427499	1
0.4201	1
0.42026	1
0.423472	1
0.427011	1
0.421868	1
0.429079	1
0.415923	1
0.42159	1
0.420682	1
0.426472	1
0.424179	1
0.424088	1
0.418366	1
0.422881	1
0.424714	1
0.421542	1
0.418828	1
0.424779	1
0.420255	1
0.428449	1
0.423996	1
0.416549	1
0.417897	1
0.422933	1
0.425735	1
0.418256	1
0.419454	1
0.419885	1
0.426723	1
0.423959	1
0.422107	1
0.423153	1
0.422907	1
0.425807	1
0.423253	1
0.418735	1
0.416226	1
0.4229	1
0.427234	1
0.420541	1
0.423051	1
0.416135	1
0.424572	1
0.418245	1
0.418253	1
0.417571	1
0.424505	1
0.42146	1
0.423653	1
0.418295	1
0.417601	1
0.425111	1
0.421703	1
0.414712	1
0.417742	1
0.414074	1
0.419975	1
0.421308	1
0.415431	1
0.420739	1
0.420343	1
0.420296	1
0.417136	1
0.41925	1
0.420533	1
0.418453	1
0.419096	1
0.418689	1
0.418941	1
0.416788	1
0.422559	1
0.42017	1
0.417569	1
0.418205	1
0.417101	1
0.422288	1
0.413837	1
0.419501	1
0.414468	1
0.416052	1
0.418108	1
0.419626	1
0.418908	1
0.415811	1
0.419734	1
0.422199	1
0.418743	1
0.415842	1
0.412194	1
0.421654	1
0.41784	1
0.423006	1
0.416627	1
0.417574	1
0.421956	1
0.422341	1
0.424019	1
0.411716	1
0.417501	1
0.417418	1
0.41991	1
0.415756	1
0.414888	1
0.420252	1
0.423074	1
0.420947	1
0.418636	1
0.425175	1
0.422421	1
0.419664	1
0.418569	1
0.410213	1
0.422306	1
0.423923	1
0.421046	1
0.417369	1
0.419092	1
0.418882	1
0.422737	1
0.421603	1
0.417186	1
0.423302	1
0.419608	1
0.422922	1
0.423971	1
0.417512	1
0.416889	1
0.423147	1
0.417119	1
0.417067	1
0.414723	1
0.415418	1
0.424103	1
0.414177	1
0.420513	1
0.415927	1
0.41958	1
0.417668	1
0.417947	1
0.411508	1
0.416894	1
0.423364	1
0.419163	1
0.412745	1
0.410727	1
0.418404	1
0.417086	1
0.414772	1
0.418233	1
0.417605	1
0.411722	1
0.419629	1
0.417386	1
0.415209	1
0.415731	1
0.414249	1
0.418683	1
0.415392	1
0.413534	1
0.414327	1
0.419324	1
0.413327	1
0.411906	1
0.412665	1
0.415508	1
0.415505	1
0.41572	1
0.412962	1
0.41765	1
0.414817	1
0.420289	1
0.413354	1
0.415465	1
0.419555	1
0.412683	1
0.417404	1
0.411419	1
0.409371	1
0.411884	1
0.414423	1
0.413704	1
0.4145	1
0.411154	1
0.416169	1
0.415682	1
0.415418	1
0.413515	1
0.412457	1
0.41257	1
0.417186	1
0.414588	1
0.415037	1
0.412825	1
0.416822	1
0.412654	1
0.412234	1
0.413867	1
0.414911	1
0.418942	1
0.418874	1
0.414804	1
0.410735	1
0.415777	1
0.411316	1
0.414837	1
0.411856	1
0.408989	1
0.416336	1
0.411317	1
0.411028	1
0.416832	1
0.410782	1
0.417693	1
0.41637	1
0.414518	1
0.411072	1
0.41102	1
0.421943	1
0.410091	1
0.413839	1
0.411039	1
0.417501	1
0.4163	1
0.414375	1
0.413364	1
0.413356	1
0.41899	1
0.41494	1
0.41796	1
0.413521	1
0.411715	1
0.419689	1
0.418154	1
0.414029	1
0.412424	1
0.413512	1
0.418011	1
0.418902	1
0.417068	1
0.418109	1
0.418171	1
0.423229	1
0.412868	1
0.415796	1
0.414631	1
0.414937	1
0.418267	1
0.41723	1
0.411268	1
0.414421	1
0.416899	1
0.417671	1
0.416944	1
0.409085	1
0.418522	1
0.413759	1
0.414334	1
0.415921	1
0.408319	1
0.414442	1
0.415629	1
0.415829	1
0.411061	1
0.411213	1
0.414072	1
0.412079	1
0.414886	1
0.413116	1
0.410996	1
0.411703	1
0.414771	1
0.41291	1
0.413767	1
0.4118	1
0.412325	1
0.41737	1
0.41401	1
0.41488	1
0.417407	1
0.416984	1
0.418395	1
0.409801	1
0.410062	1
0.418286	1
0.414261	1
0.421404	1
0.413592	1
0.412526	1
0.413855	1
0.41746	1
0.414716	1
0.414388	1
0.411641	1
0.412317	1
0.415784	1
0.411954	1
0.409294	1
0.412315	1
0.414337	1
0.411572	1
0.416716	1
0.412481	1
0.415552	1
0.412781	1
0.407488	1
0.411908	1
0.408373	1
0.410998	1
0.408779	1
0.416679	1
0.412415	1
0.413719	1
0.405148	1
0.416264	1
0.407125	1
0.412995	1
0.412005	1
0.411291	1
0.413911	1
0.411434	1
0.410002	1
0.412628	1
0.41349	1
0.415013	1
0.412597	1
0.4118	1
0.40401	1
0.411281	1
0.411181	1
0.412989	1
0.408872	1
0.414455	1
0.417677	1
0.410078	1
0.412234	1
0.413375	1
0.412345	1
0.408074	1
0.413511	1
0.405072	1
0.416381	1
0.413534	1
0.411361	1
0.411257	1
0.410586	1
0.413871	1
0.409755	1
0.408445	1
0.41068	1
0.410993	1
0.408801	1
0.413069	1
0.409934	1
0.409226	1
0.408088	1
0.415447	1
0.41119	1
0.410741	1
0.408993	1
0.408402	1
0.409691	1
0.407483	1
0.408578	1
0.40748	1
0.408848	1
0.410103	1
0.403632	1
0.413553	1
0.410005	1
0.406271	1
0.413565	1
0.411724	1
[truncated: 16,001 more rows]
