# Supplementary material for: Real-time denoising enables high-sensitivity fluorescence time-lapse imaging beyond the shot-noise limit
Source: Nat Biotechnol. 2022 Sep 26;41(2):282–92. doi: 10.1038/s41587-022-01450-8 (PMC9931589; doi:10.1038/s41587-022-01450-8)
Supplement: Source Data Extended Data Fig. 7 — Statistical source data. [file 41587_2022_1450_MOESM18_ESM.xlsx]

## Sheet: ED_Fig7a-IoU
Cellpose		Stardist			Comments
0.0277358	1	0.0284848	1		1: Low-SNR data
0.0331548	1	0.0805895	1		2: High-SNR data
0.0137577	1	0.028929	1		3: Low-SNR data denoised with DeepCAD-RT
0.0249966	1	0.0223301	1		4: High-SNR data denoised with DeepCAD-RT
0.0357275	1	0.0539462	1
0.0255599	1	0.0192718	1
0.00835744	1	0.0505192	1
0.0162298	1	0.0591338	1
0.0013528	1	0.0594481	1
0.0180299	1	0.0172869	1
0.242971	2	0.535505	2
0.377268	2	0.607313	2
0.390413	2	0.551893	2
0.299956	2	0.579829	2
0.368884	2	0.58012	2
0.357083	2	0.498445	2
0.337456	2	0.491874	2
0.304901	2	0.537286	2
0.369506	2	0.551737	2
0.316039	2	0.469829	2
0.772383	3	0.557804	3
0.774078	3	0.668312	3
0.727168	3	0.655444	3
0.77064	3	0.658582	3
0.739907	3	0.632595	3
0.752205	3	0.624635	3
0.713188	3	0.569667	3
0.690059	3	0.617055	3
0.75356	3	0.647741	3
0.671714	3	0.612129	3
0.787423	4	0.626515	4
0.801737	4	0.702765	4
0.756643	4	0.660284	4
0.78691	4	0.688961	4
0.743306	4	0.669246	4
0.776209	4	0.621694	4
0.74964	4	0.638456	4
0.756048	4	0.650139	4
0.75076	4	0.709873	4
0.7684	4	0.593898	4
